# Supplementary material for: Effects of microclimatic variables on the symptoms and signs onset of Moniliophthora roreri, causal agent of Moniliophthora pod rot in cacao
Source: PLoS One. 2017 Oct 3;12(10):e0184638. doi: 10.1371/journal.pone.0184638 (PMC5626025; doi:10.1371/journal.pone.0184638)
Supplement: S1 Table — (XLS) [file pone.0184638.s005.xls]

## Sheet: Versión Final para R
ID	Repeticion	Clon	Arbol	Generacion	Fruto	Ubicacion	Inicio	Monilia	Esporas	Cherele	Otro	Removido	Cosechado	Estado final
R4A2G1F1Pound7	4	Pound7	2	1	1	H	41058	41075	41095	NA	NA	41128	NA	1
R4A2G1F2Pound7	4	Pound7	2	1	2	H	41058	41075	41095	NA	NA	41128	NA	1
R4A3G1F1Pound7	4	Pound7	3	1	1	H	41058	41079	41095	NA	NA	41128	NA	1
R4A3G1F2Pound7	4	Pound7	3	1	2	H	41058	NA	NA	NA	NA	NA	41171	0
R4A3G1F3Pound7	4	Pound7	3	1	3	B	41058	41095	41115	NA	NA	41213	NA	1
R4A4G1F1Pound7	4	Pound7	4	1	1	B	41058	NA	NA	NA	41128	41135	NA	ot
R4A5G1F1Pound7	4	Pound7	5	1	1	B	41058	NA	NA	NA	41115	41122	NA	ot
R4A5G1F2Pound7	4	Pound7	5	1	2	H	41058	41088	41108	NA	NA	41128	NA	1
R4A5G1F3Pound7	4	Pound7	5	1	3	H	41058	41088	41115	NA	NA	41128	NA	1
R4A5G1F4Pound7	4	Pound7	5	1	4	H	41058	41095	41115	NA	NA	41128	NA	1
R4A5G1F5Pound7	4	Pound7	5	1	5	H	41058	41095	41115	NA	NA	41128	NA	1
R4A5G1F6Pound7	4	Pound7	5	1	6	H	41058	41108	41115	NA	NA	41128	NA	1
R4A6G1F1Pound7	4	Pound7	6	1	1	H	41058	41075	41115	NA	NA	41128	NA	1
R4A6G1F2Pound7	4	Pound7	6	1	2	H	41058	41075	41095	NA	NA	41128	NA	1
R4A8G1F1Pound7	4	Pound7	8	1	1	B	41058	41088	41108	NA	NA	41128	NA	1
R4A8G1F2Pound7	4	Pound7	8	1	2	B	41058	NA	NA	NA	41157	41163	NA	ot
R4A8G1F3Pound7	4	Pound7	8	1	3	B	41058	41088	41108	NA	NA	41128	NA	1
R4A8G1F4Pound7	4	Pound7	8	1	4	H	41058	41075	41088	NA	NA	41128	NA	1
R4A8G1F5Pound7	4	Pound7	8	1	5	H	41058	41075	41088	NA	NA	41128	NA	1
R4A8G1F6Pound7	4	Pound7	8	1	6	H	41058	41066	41095	NA	NA	41128	NA	1
R4A8G1F7Pound7	4	Pound7	8	1	7	B	41058	NA	NA	NA	NA	NA	41213	0
R4A8G1F8Pound7	4	Pound7	8	1	8	H	41058	NA	NA	NA	NA	NA	41213	0
R4A8G1F9Pound7	4	Pound7	8	1	9	H	41058	41108	41115	NA	NA	41128	NA	1
R4A8G1F10Pound7	4	Pound7	8	1	10	H	41058	41115	NA	NA	NA	41213	NA	1
R4A8G1F11Pound7	4	Pound7	8	1	11	H	41058	NA	NA	NA	NA	NA	41171	0
R3A1G1F1Pound7	3	Pound7	1	1	1	B	41060	NA	NA	NA	41115	41122	NA	ot
R3A1G1F2Pound7	3	Pound7	1	1	2	B	41060	NA	NA	NA	NA	NA	41184	0
R3A1G1F3Pound7	3	Pound7	1	1	3	B	41060	NA	NA	NA	NA	NA	41184	0
R3A1G1F4Pound7	3	Pound7	1	1	4	H	41060	41108	41115	NA	NA	41128	NA	1
R3A1G1F5Pound7	3	Pound7	1	1	5	H	41060	41080	41080	NA	NA	41128	NA	1
R3A1G1F6Pound7	3	Pound7	1	1	6	H	41060	NA	NA	NA	41115	41121	NA	ot
R3A1G1F7Pound7	3	Pound7	1	1	7	H	41060	NA	NA	NA	41096	41101	NA	ot
R3A1G1F8Pound7	3	Pound7	1	1	8	H	41060	NA	NA	NA	NA	NA	41184	0
R3A1G1F9Pound7	3	Pound7	1	1	9	H	41060	NA	NA	NA	NA	NA	41184	0
R3A1G1F10Pound7	3	Pound7	1	1	10	H	41060	41080	41108	NA	NA	41128	NA	1
R3A1G1F11Pound7	3	Pound7	1	1	11	H	41060	NA	NA	NA	NA	NA	41184	0
R3A2G1F1Pound7	3	Pound7	2	1	1	B	41060	41089	41108	NA	NA	41128	NA	1
R3A2G1F2Pound7	3	Pound7	2	1	2	B	41060	41080	41096	NA	NA	41128	NA	1
R3A2G1F3Pound7	3	Pound7	2	1	3	B	41060	NA	NA	NA	41115	41121	NA	ot
R3A2G1F4Pound7	3	Pound7	2	1	4	B	41060	41080	41096	NA	NA	41128	NA	1
R3A2G1F5Pound7	3	Pound7	2	1	5	H	41060	41128	NA	NA	NA	41213	NA	1
R3A2G1F6Pound7	3	Pound7	2	1	6	H	41060	41080	41096	NA	NA	41128	NA	1
R3A4G1F1Pound7	3	Pound7	4	1	1	B	41060	NA	NA	NA	41115	41121	NA	ot
R3A5G1F1Pound7	3	Pound7	5	1	1	H	41060	41080	41108	NA	NA	41128	NA	1
R3A5G1F2Pound7	3	Pound7	5	1	2	H	41060	41096	41115	NA	NA	41128	NA	1
R3A7G1F1Pound7	3	Pound7	7	1	1	B	41060	41128	NA	NA	NA	41184	NA	1
R3A7G1F2Pound7	3	Pound7	7	1	2	B	41060	NA	NA	41080	NA	41089	NA	c
R3A7G1F3Pound7	3	Pound7	7	1	3	H	41060	41128	NA	NA	NA	41184	NA	1
R3A7G1F4Pound7	3	Pound7	7	1	4	H	41060	NA	NA	41067	NA	41072	NA	c
R3A7G1F5Pound7	3	Pound7	7	1	5	H	41060	41067	41080	NA	NA	41128	NA	1
R3A7G1F6Pound7	3	Pound7	7	1	6	B	41060	NA	NA	NA	41115	41121	NA	ot
R3A8G1F1Pound7	3	Pound7	8	1	1	B	41060	41080	41096	NA	NA	41128	NA	1
R3A8G1F2Pound7	3	Pound7	8	1	2	B	41060	41089	41108	NA	NA	41128	NA	1
R3A8G1F3Pound7	3	Pound7	8	1	3	B	41060	41080	41096	NA	NA	41128	NA	1
R3A8G1F4Pound7	3	Pound7	8	1	4	B	41060	41089	41108	NA	NA	41128	NA	1
R3A8G1F5Pound7	3	Pound7	8	1	5	B	41060	41089	41108	NA	NA	41128	NA	1
R3A8G1F6Pound7	3	Pound7	8	1	6	B	41060	NA	NA	NA	NA	NA	41184	0
R3A8G1F7Pound7	3	Pound7	8	1	7	H	41060	NA	NA	NA	NA	NA	41184	0
R3A8G1F8Pound7	3	Pound7	8	1	8	H	41060	NA	NA	41080	NA	41087	NA	c
R2A1G1F1Pound7	2	Pound7	1	1	1	B	41061	NA	NA	41081	NA	41089	NA	c
R2A1G1F2Pound7	2	Pound7	1	1	2	B	41061	41068	41089	NA	NA	41143	NA	1
R2A1G1F3Pound7	2	Pound7	1	1	3	B	41061	41081	41096	NA	NA	41143	NA	1
R2A1G1F4Pound7	2	Pound7	1	1	4	B	41061	NA	NA	NA	NA	NA	41158	0
R2A1G1F5Pound7	2	Pound7	1	1	5	B	41061	41102	41116	NA	NA	41158	NA	1
R2A1G1F6Pound7	2	Pound7	1	1	6	B	41061	41081	41096	NA	NA	41143	NA	1
R2A1G1F7Pound7	2	Pound7	1	1	7	B	41061	NA	NA	41081	NA	41089	NA	c
R2A1G1F8Pound7	2	Pound7	1	1	8	H	41061	41089	41102	NA	NA	41143	NA	1
R2A1G1F9Pound7	2	Pound7	1	1	9	H	41061	41102	NA	NA	NA	41158	NA	1
R2A1G1F10Pound7	2	Pound7	1	1	10	B	41061	41089	41102	NA	NA	41143	NA	1
R2A1G1F11Pound7	2	Pound7	1	1	11	H	41061	NA	NA	41081	NA	41089	NA	c
R2A1G1F12Pound7	2	Pound7	1	1	12	H	41061	NA	NA	41081	NA	41089	NA	c
R2A1G1F13Pound7	2	Pound7	1	1	13	H	41061	41068	41109	NA	NA	41143	NA	1
R2A2G1F1Pound7	2	Pound7	2	1	1	B	41061	41089	41102	NA	NA	41143	NA	1
R2A2G1F2Pound7	2	Pound7	2	1	2	B	41061	41089	41102	NA	NA	41143	NA	1
R2A2G1F3Pound7	2	Pound7	2	1	3	H	41061	NA	NA	NA	41102	41109	NA	ot
R2A2G1F4Pound7	2	Pound7	2	1	4	B	41061	41089	41102	NA	NA	41143	NA	1
R2A3G1F1Pound7	2	Pound7	3	1	1	B	41061	41102	41116	NA	NA	41143	NA	1
R2A3G1F2Pound7	2	Pound7	3	1	2	B	41061	NA	NA	NA	41081	41089	NA	ot
R2A3G1F3Pound7	2	Pound7	3	1	3	B	41061	41116	41129	NA	NA	41213	NA	1
R2A4G1F1Pound7	2	Pound7	4	1	1	B	41061	41116	41129	NA	NA	41213	NA	1
R2A4G1F2Pound7	2	Pound7	4	1	2	H	41061	NA	NA	NA	NA	NA	41186	0
R2A4G1F3Pound7	2	Pound7	4	1	3	H	41061	NA	NA	NA	NA	NA	41186	0
R2A6G1F1Pound7	2	Pound7	6	1	1	B	41061	41089	41102	NA	NA	41143	NA	1
R2A7G1F1Pound7	2	Pound7	7	1	1	B	41061	41068	41089	NA	NA	41143	NA	1
R2A7G1F2Pound7	2	Pound7	7	1	2	B	41061	41089	41102	NA	NA	41143	NA	1
R2A7G1F3Pound7	2	Pound7	7	1	3	B	41061	NA	NA	41081	NA	41089	NA	c
R2A7G1F4Pound7	2	Pound7	7	1	4	B	41061	41068	41089	NA	NA	41143	NA	1
R2A7G1F5Pound7	2	Pound7	7	1	5	B	41061	41089	41102	NA	NA	41143	NA	1
R2A7G1F6Pound7	2	Pound7	7	1	6	H	41061	41081	41096	NA	NA	41143	NA	1
R2A7G1F7Pound7	2	Pound7	7	1	7	H	41061	NA	NA	NA	NA	NA	41158	0
R2A7G1F8Pound7	2	Pound7	7	1	8	H	41061	41102	41116	NA	NA	41143	NA	1
R2A8G1F1Pound7	2	Pound7	8	1	1	B	41061	41089	41102	NA	NA	41143	NA	1
R2A8G1F2Pound7	2	Pound7	8	1	2	B	41061	41081	41096	NA	NA	41143	NA	1
R2A8G1F3Pound7	2	Pound7	8	1	3	B	41061	41089	41102	NA	NA	41143	NA	1
R2A8G1F4Pound7	2	Pound7	8	1	4	H	41061	41089	41102	NA	NA	41143	NA	1
R2A8G1F5Pound7	2	Pound7	8	1	5	H	41061	41089	41102	NA	NA	41143	NA	1
R2A8G1F6Pound7	2	Pound7	8	1	6	H	41061	NA	NA	NA	NA	NA	41186	0
R2A8G1F7Pound7	2	Pound7	8	1	7	B	41061	41081	41096	NA	NA	41143	NA	1
R1A1G1F1Pound7	1	Pound7	1	1	1	B	41062	NA	NA	41069	NA	41072	NA	c
R1A1G1F2Pound7	1	Pound7	1	1	2	B	41062	41069	41089	NA	NA	41143	NA	1
R1A1G1F3Pound7	1	Pound7	1	1	3	B	41062	41089	41102	NA	NA	41143	NA	1
R1A1G1F4Pound7	1	Pound7	1	1	4	B	41062	41082	41096	NA	NA	41143	NA	1
R1A1G1F5Pound7	1	Pound7	1	1	5	B	41062	41089	41102	NA	NA	41143	NA	1
R1A1G1F6Pound7	1	Pound7	1	1	6	B	41062	41082	41096	NA	NA	41143	NA	1
R1A1G1F7Pound7	1	Pound7	1	1	7	H	41062	41069	41089	NA	NA	41143	NA	1
R1A1G1F8Pound7	1	Pound7	1	1	8	H	41062	41089	41102	NA	NA	41143	NA	1
R1A1G1F9Pound7	1	Pound7	1	1	9	H	41062	NA	NA	41069	NA	41072	NA	c
R1A1G1F10Pound7	1	Pound7	1	1	10	H	41062	41117	41129	NA	NA	41143	NA	1
R1A1G1F11Pound7	1	Pound7	1	1	11	H	41062	41089	41102	NA	NA	41143	NA	1
R1A1G1F12Pound7	1	Pound7	1	1	12	H	41062	41082	41096	NA	NA	41143	NA	1
R1A1G1F13Pound7	1	Pound7	1	1	13	H	41062	41082	41096	NA	NA	41143	NA	1
R1A2G1F1Pound7	1	Pound7	2	1	1	H	41062	41158	41186	NA	NA	41213	NA	1
R1A2G1F2Pound7	1	Pound7	2	1	2	H	41062	41129	41186	NA	NA	41213	NA	1
R1A2G1F3Pound7	1	Pound7	2	1	3	H	41062	NA	NA	NA	NA	NA	41158	0
R1A2G1F4Pound7	1	Pound7	2	1	4	H	41062	NA	NA	NA	41102	41108	NA	ot
R1A2G1F5Pound7	1	Pound7	2	1	5	H	41062	41069	41089	NA	NA	41143	NA	1
R1A2G1F6Pound7	1	Pound7	2	1	6	H	41062	41082	41102	NA	NA	41143	NA	1
R1A2G1F7Pound7	1	Pound7	2	1	7	H	41062	41089	41102	NA	NA	41143	NA	1
R1A2G1F8Pound7	1	Pound7	2	1	8	H	41062	41089	41102	NA	NA	41143	NA	1
R1A2G1F9Pound7	1	Pound7	2	1	9	H	41062	41082	41108	NA	NA	41143	NA	1
R1A2G1F10Pound7	1	Pound7	2	1	10	H	41062	41089	41108	NA	NA	41143	NA	1
R1A3G1F1Pound7	1	Pound7	3	1	1	B	41062	41069	41089	NA	NA	41143	NA	1
R1A3G1F2Pound7	1	Pound7	3	1	2	H	41062	NA	NA	NA	NA	NA	41213	0
R1A3G1F3Pound7	1	Pound7	3	1	3	H	41062	41089	41102	NA	NA	41143	NA	1
R1A3G1F4Pound7	1	Pound7	3	1	4	H	41062	41082	41096	NA	NA	41143	NA	1
R1A3G1F5Pound7	1	Pound7	3	1	5	H	41062	41089	41102	NA	NA	41143	NA	1
R1A3G1F6Pound7	1	Pound7	3	1	6	H	41062	41069	41089	NA	NA	41143	NA	1
R1A3G1F7Pound7	1	Pound7	3	1	7	H	41062	41089	41102	NA	NA	41143	NA	1
R1A3G1F8Pound7	1	Pound7	3	1	8	H	41062	41117	41129	NA	NA	41143	NA	1
R1A3G1F9Pound7	1	Pound7	3	1	9	H	41062	41089	41102	NA	NA	41143	NA	1
R1A4G1F1Pound7	1	Pound7	4	1	1	H	41062	41117	41129	NA	NA	41213	NA	1
R1A4G1F2Pound7	1	Pound7	4	1	2	H	41062	41089	41102	NA	NA	41143	NA	1
R1A4G1F3Pound7	1	Pound7	4	1	3	H	41062	41089	41102	NA	NA	41143	NA	1
R1A4G1F4Pound7	1	Pound7	4	1	4	H	41062	41102	41117	NA	NA	41213	NA	1
R1A4G1F5Pound7	1	Pound7	4	1	5	H	41062	41102	41129	NA	NA	41143	NA	1
R1A4G1F6Pound7	1	Pound7	4	1	6	H	41062	41096	41108	NA	NA	41143	NA	1
R1A4G1F7Pound7	1	Pound7	4	1	7	H	41062	NA	NA	NA	41117	41121	NA	ot
R1A5G1F1Pound7	1	Pound7	5	1	1	B	41067	41143	41143	NA	NA	41213	NA	1
R1A5G1F2Pound7	1	Pound7	5	1	2	B	41067	41089	41102	NA	NA	41143	NA	1
R1A5G1F3Pound7	1	Pound7	5	1	3	B	41067	41089	41102	NA	NA	41143	NA	1
R1A5G1F4Pound7	1	Pound7	5	1	4	B	41067	41082	41096	NA	NA	41143	NA	1
R1A5G1F5Pound7	1	Pound7	5	1	5	B	41067	41069	41089	NA	NA	41143	NA	1
R1A5G1F6Pound7	1	Pound7	5	1	6	B	41067	41082	41096	NA	NA	41143	NA	1
R1A5G1F7Pound7	1	Pound7	5	1	7	B	41067	41082	41096	NA	NA	41143	NA	1
R1A5G1F8Pound7	1	Pound7	5	1	8	H	41067	NA	NA	41082	NA	41089	NA	c
R1A5G1F9Pound7	1	Pound7	5	1	9	H	41067	41117	41129	NA	NA	41143	NA	1
R1A5G1F10Pound7	1	Pound7	5	1	10	B	41067	41069	41089	NA	NA	41143	NA	1
R1A5G1F11Pound7	1	Pound7	5	1	11	B	41067	41069	41089	NA	NA	41143	NA	1
R1A5G1F12Pound7	1	Pound7	5	1	12	B	41067	41069	41089	NA	NA	41143	NA	1
R1A5G1F13Pound7	1	Pound7	5	1	13	H	41067	NA	NA	NA	NA	NA	41213	0
R1A5G1F14Pound7	1	Pound7	5	1	14	H	41067	41117	41158	NA	NA	41213	NA	1
R1A6G1F1Pound7	1	Pound7	6	1	1	B	41062	NA	NA	41082	NA	41089	NA	c
R1A6G1F2Pound7	1	Pound7	6	1	2	H	41062	NA	NA	NA	NA	NA	41186	0
R1A6G1F3Pound7	1	Pound7	6	1	3	H	41062	41108	41117	NA	NA	41158	NA	1
R1A6G1F4Pound7	1	Pound7	6	1	4	H	41062	NA	NA	NA	NA	NA	41186	0
R1A6G1F5Pound7	1	Pound7	6	1	5	H	41062	41089	41102	NA	NA	41158	NA	1
R1A6G1F6Pound7	1	Pound7	6	1	6	H	41062	41117	41129	NA	NA	41158	NA	1
R1A6G1F7Pound7	1	Pound7	6	1	7	H	41062	41082	41102	NA	NA	41158	NA	1
R1A6G1F8Pound7	1	Pound7	6	1	8	H	41062	41117	41129	NA	NA	41158	NA	1
R1A7G1F1Pound7	1	Pound7	7	1	1	B	41062	NA	NA	41069	NA	41072	NA	c
R1A7G1F2Pound7	1	Pound7	7	1	2	B	41062	41089	41102	NA	NA	41143	NA	1
R1A7G1F3Pound7	1	Pound7	7	1	3	B	41062	41069	41089	NA	NA	41143	NA	1
R1A7G1F4Pound7	1	Pound7	7	1	4	H	41062	41158	41158	NA	NA	41213	NA	1
R1A7G1F6Pound7	1	Pound7	7	1	6	H	41062	41069	41117	NA	NA	41143	NA	1
R1A7G1F7Pound7	1	Pound7	7	1	7	H	41062	41102	41117	NA	NA	41143	NA	1
R1A7G1F8Pound7	1	Pound7	7	1	8	H	41062	NA	NA	41069	NA	41072	NA	c
R1A7G1F9Pound7	1	Pound7	7	1	9	H	41062	NA	NA	41069	NA	41072	NA	c
R1A7G1F10Pound7	1	Pound7	7	1	10	H	41062	41069	41089	NA	NA	41143	NA	1
R1A8G1F1Pound7	1	Pound7	8	1	1	B	41062	41069	41082	NA	NA	41143	NA	1
R1A8G1F2Pound7	1	Pound7	8	1	2	H	41062	41082	41096	NA	NA	41143	NA	1
R1A8G1F3Pound7	1	Pound7	8	1	3	B	41062	41069	41089	NA	NA	41143	NA	1
R1A8G1F4Pound7	1	Pound7	8	1	4	B	41062	41108	41117	NA	NA	41143	NA	1
R1A8G1F5Pound7	1	Pound7	8	1	5	B	41062	41069	41082	NA	NA	41143	NA	1
R1A8G1F6Pound7	1	Pound7	8	1	6	H	41062	NA	NA	41069	NA	41072	NA	c
R1A8G1F7Pound7	1	Pound7	8	1	7	H	41062	41082	41096	NA	NA	41143	NA	1
R4A1G2F1Pound7	4	Pound7	1	2	1	B	41067	41075	41088	NA	NA	41135	NA	1
R4A2G2F1Pound7	4	Pound7	2	2	1	B	41067	41088	41095	NA	NA	41135	NA	1
R4A2G2F2Pound7	4	Pound7	2	2	2	B	41067	41115	41121	NA	NA	41135	NA	1
R4A2G2F3Pound7	4	Pound7	2	2	3	H	41067	NA	NA	NA	41121	41128	NA	ot
R4A4G2F1Pound7	4	Pound7	4	2	1	B	41067	NA	NA	NA	41115	41121	NA	ot
R4A4G2F2Pound7	4	Pound7	4	2	2	H	41067	41079	41095	NA	NA	41135	NA	1
R4A4G2F3Pound7	4	Pound7	4	2	3	H	41067	41108	41115	NA	NA	41135	NA	1
R4A4G2F4Pound7	4	Pound7	4	2	4	H	41067	NA	NA	41075	NA	41079	NA	c
R4A4G2F5Pound7	4	Pound7	4	2	5	H	41067	41075	41088	NA	NA	41135	NA	1
R4A4G2F6Pound7	4	Pound7	4	2	6	H	41067	41088	41108	NA	NA	41135	NA	1
R4A4G2F7Pound7	4	Pound7	4	2	7	H	41067	41135	41135	NA	NA	41178	NA	1
R4A5G2F1Pound7	4	Pound7	5	2	1	H	41067	41075	41115	NA	NA	41135	NA	1
R4A5G2F2Pound7	4	Pound7	5	2	2	H	41067	41135	41149	NA	NA	41178	NA	1
R4A5G2F3Pound7	4	Pound7	5	2	3	H	41067	41075	41121	NA	NA	41135	NA	1
R4A5G2F4Pound7	4	Pound7	5	2	4	H	41067	41075	41088	NA	NA	41135	NA	1
R4A5G2F5Pound7	4	Pound7	5	2	5	H	41067	41088	41108	NA	NA	41135	NA	1
R4A5G2F6Pound7	4	Pound7	5	2	6	H	41067	41115	41121	NA	NA	41135	NA	1
R4A5G2F7Pound7	4	Pound7	5	2	7	H	41067	NA	NA	41079	NA	41088	NA	c
R4A5G2F8Pound7	4	Pound7	5	2	8	H	41067	41095	41115	NA	NA	41135	NA	1
R4A6G2F1Pound7	4	Pound7	6	2	1	B	41067	NA	NA	NA	41135	41142	NA	ot
R4A6G2F2Pound7	4	Pound7	6	2	2	H	41067	NA	NA	NA	41115	41121	NA	ot
R4A6G2F3Pound7	4	Pound7	6	2	3	H	41067	NA	NA	NA	41135	41142	NA	ot
R4A6G2F4Pound7	4	Pound7	6	2	4	H	41067	41088	41108	NA	NA	41193	NA	1
R4A6G2F5Pound7	4	Pound7	6	2	5	H	41067	NA	NA	NA	NA	NA	41178	0
R4A8G2F1Pound7	4	Pound7	8	2	1	B	41067	41178	41178	NA	NA	41193	NA	1
R4A8G2F2Pound7	4	Pound7	8	2	2	H	41067	41088	41095	NA	NA	41135	NA	1
R4A8G2F3Pound7	4	Pound7	8	2	3	H	41067	41088	41108	NA	NA	41135	NA	1
R4A8G2F4Pound7	4	Pound7	8	2	4	B	41067	41121	41135	NA	NA	41149	NA	1
R4A8G2F5Pound7	4	Pound7	8	2	5	H	41067	41095	41115	NA	NA	41135	NA	1
R4A8G2F6Pound7	4	Pound7	8	2	6	H	41067	NA	NA	NA	41095	41101	NA	ot
R4A8G2F7Pound7	4	Pound7	8	2	7	H	41067	NA	NA	NA	41121	41128	NA	ot
R4A8G2F8Pound7	4	Pound7	8	2	8	H	41067	41075	41088	NA	NA	41135	NA	1
R4A8G2F9Pound7	4	Pound7	8	2	9	H	41067	41108	41115	NA	NA	41135	NA	1
R4A8G2F10Pound7	4	Pound7	8	2	10	H	41067	NA	NA	NA	41135	41142	NA	ot
R3A1G2F1Pound7	3	Pound7	1	2	1	B	41068	41178	NA	NA	NA	41193	NA	1
R3A1G2F2Pound7	3	Pound7	1	2	2	B	41068	41135	NA	NA	NA	41193	NA	1
R3A1G2F3Pound7	3	Pound7	1	2	3	B	41068	41089	41108	NA	NA	41135	NA	1
R3A1G2F4Pound7	3	Pound7	1	2	4	H	41068	41080	41108	NA	NA	41135	NA	1
R3A1G2F5Pound7	3	Pound7	1	2	5	H	41068	NA	NA	NA	41116	41122	NA	ot
R3A1G2F6Pound7	3	Pound7	1	2	6	H	41068	41080	41096	NA	NA	41135	NA	1
R3A1G2F7Pound7	3	Pound7	1	2	7	H	41068	NA	NA	NA	NA	NA	41178	0
R3A1G2F8Pound7	3	Pound7	1	2	8	H	41068	41080	41096	NA	NA	41135	NA	1
R3A2G2F1Pound7	3	Pound7	2	2	1	B	41068	NA	NA	NA	NA	NA	41178	0
R3A2G2F2Pound7	3	Pound7	2	2	2	B	41068	NA	NA	41080	NA	41089	NA	c
R3A2G2F3Pound7	3	Pound7	2	2	3	B	41068	41178	41178	NA	NA	41193	NA	1
R3A4G2F1Pound7	3	Pound7	4	2	1	B	41068	41080	41096	NA	NA	41135	NA	1
R3A4G2F2Pound7	3	Pound7	4	2	2	H	41068	41108	41116	NA	NA	41135	NA	1
R3A5G2F1Pound7	3	Pound7	5	2	1	H	41068	NA	NA	NA	NA	NA	41178	0
R3A5G2F2Pound7	3	Pound7	5	2	2	H	41068	NA	NA	NA	NA	NA	41178	0
R3A8G2F1Pound7	3	Pound7	8	2	1	B	41068	41080	41096	NA	NA	41135	NA	1
R3A8G2F2Pound7	3	Pound7	8	2	2	B	41068	41089	41108	NA	NA	41135	NA	1
R3A8G2F3Pound7	3	Pound7	8	2	3	H	41068	NA	NA	41080	NA	41089	NA	c
R3A8G2F4Pound7	3	Pound7	8	2	4	H	41068	41122	41149	NA	NA	41193	NA	1
R3A8G2F5Pound7	3	Pound7	8	2	5	H	41068	41122	41149	NA	NA	41193	NA	1
R3A8G2F6Pound7	3	Pound7	8	2	6	H	41068	NA	NA	41080	NA	41089	NA	c
R3A8G2F7Pound7	3	Pound7	8	2	7	H	41068	NA	NA	41080	NA	41089	NA	c
R3A8G2F8Pound7	3	Pound7	8	2	8	H	41068	41096	41116	NA	NA	41135	NA	1
R3A8G2F9Pound7	3	Pound7	8	2	9	H	41068	NA	NA	NA	NA	NA	41178	0
R3A8G2F10Pound7	3	Pound7	8	2	10	H	41068	NA	NA	NA	41108	41116	NA	ot
R3A8G2F11Pound7	3	Pound7	8	2	11	H	41068	NA	NA	41080	NA	41089	NA	c
R2A1G2F1Pound7	2	Pound7	1	2	1	B	41070	41102	41116	NA	NA	41150	NA	1
R2A1G2F2Pound7	2	Pound7	1	2	2	B	41070	NA	NA	NA	41116	41124	NA	ot
R2A1G2F3Pound7	2	Pound7	1	2	3	B	41070	41081	41109	NA	NA	41193	NA	1
R2A1G2F4Pound7	2	Pound7	1	2	4	B	41070	41102	41124	NA	NA	41150	NA	1
R2A1G2F6Pound7	2	Pound7	1	2	6	H	41070	41081	41096	NA	NA	41150	NA	1
R2A1G2F7Pound7	2	Pound7	1	2	7	H	41070	41109	41116	NA	NA	41150	NA	1
R2A1G2F8Pound7	2	Pound7	1	2	8	H	41070	NA	NA	41081	NA	41089	NA	c
R2A1G2F9Pound7	2	Pound7	1	2	9	H	41070	NA	NA	NA	NA	NA	41179	0
R2A2G2F1Pound7	2	Pound7	2	2	1	B	41070	41081	41096	NA	NA	41138	NA	1
R2A2G2F2Pound7	2	Pound7	2	2	2	B	41070	41089	41102	NA	NA	41138	NA	1
R2A2G2F3Pound7	2	Pound7	2	2	3	H	41070	41102	41116	NA	NA	41138	NA	1
R2A2G2F4Pound7	2	Pound7	2	2	4	B	41070	41081	41109	NA	NA	41138	NA	1
R2A3G2F1Pound7	2	Pound7	3	2	1	H	41070	NA	NA	41081	NA	41089	NA	c
R2A3G2F2Pound7	2	Pound7	3	2	2	H	41070	NA	NA	NA	NA	NA	41179	0
R2A3G2F3Pound7	2	Pound7	3	2	3	H	41070	NA	NA	NA	NA	NA	41193	0
R2A4G2F1Pound7	2	Pound7	4	2	1	B	41070	NA	NA	NA	41081	41089	NA	ot
R2A4G2F2Pound7	2	Pound7	4	2	2	B	41070	41150	41150	NA	NA	41179	NA	1
R2A4G2F3Pound7	2	Pound7	4	2	3	B	41070	41179	NA	NA	NA	41193	NA	1
R2A4G2F4Pound7	2	Pound7	4	2	4	H	41070	41081	41116	NA	NA	41138	NA	1
R2A4G2F5Pound7	2	Pound7	4	2	5	H	41070	41081	41109	NA	NA	41138	NA	1
R2A5G2F1Pound7	2	Pound7	5	2	1	H	41070	41138	NA	NA	NA	41193	NA	1
R2A7G2F1Pound7	2	Pound7	7	2	1	B	41070	41081	41116	NA	NA	41138	NA	1
R2A7G2F2Pound7	2	Pound7	7	2	2	B	41070	41089	41102	NA	NA	41138	NA	1
R2A7G2F3Pound7	2	Pound7	7	2	3	B	41070	41081	41096	NA	NA	41138	NA	1
R2A7G2F4Pound7	2	Pound7	7	2	4	B	41070	41124	41124	NA	NA	41138	NA	1
R2A7G2F5Pound7	2	Pound7	7	2	5	H	41070	41081	41109	NA	NA	41138	NA	1
R2A8G2F1Pound7	2	Pound7	8	2	1	B	41070	NA	NA	41102	NA	41109	NA	c
R2A8G2F2Pound7	2	Pound7	8	2	2	B	41070	41089	41102	NA	NA	41138	NA	1
R2A8G2F3Pound7	2	Pound7	8	2	3	B	41070	41081	41096	NA	NA	41138	NA	1
R2A8G2F4Pound7	2	Pound7	8	2	4	B	41070	41089	41102	NA	NA	41138	NA	1
R2A8G2F5Pound7	2	Pound7	8	2	5	H	41070	41109	41116	NA	NA	41150	NA	1
R2A8G2F6Pound7	2	Pound7	8	2	6	H	41070	41116	NA	NA	NA	41213	NA	1
R2A8G2F7Pound7	2	Pound7	8	2	7	H	41070	41109	41124	NA	NA	41150	NA	1
R2A8G2F8Pound7	2	Pound7	8	2	8	H	41070	41138	NA	NA	NA	41213	NA	1
R1A1G2F1Pound7	1	Pound7	1	2	1	B	41069	41089	41102	NA	NA	41138	NA	1
R1A1G2F2Pound7	1	Pound7	1	2	2	B	41069	41082	41096	NA	NA	41138	NA	1
R1A1G2F3Pound7	1	Pound7	1	2	3	B	41069	41089	41102	NA	NA	41138	NA	1
R1A1G2F4Pound7	1	Pound7	1	2	4	B	41069	41082	41096	NA	NA	41138	NA	1
R1A1G2F5Pound7	1	Pound7	1	2	5	H	41069	NA	NA	NA	NA	NA	41193	0
R1A1G2F6Pound7	1	Pound7	1	2	6	H	41069	41102	41117	NA	NA	41138	NA	1
R1A2G2F1Pound7	1	Pound7	2	2	1	B	41069	NA	NA	NA	41102	41108	NA	ot
R1A2G2F2Pound7	1	Pound7	2	2	2	B	41069	41082	41096	NA	NA	41150	NA	1
R1A2G2F3Pound7	1	Pound7	2	2	3	H	41069	NA	NA	NA	41082	41089	NA	ot
R1A2G2F4Pound7	1	Pound7	2	2	4	H	41069	NA	NA	41102	NA	41108	NA	c
R1A3G2F1Pound7	1	Pound7	3	2	1	B	41069	41082	41096	NA	NA	41138	NA	1
R1A3G2F2Pound7	1	Pound7	3	2	2	B	41069	41150	41179	NA	NA	41193	NA	1
R1A3G2F3Pound7	1	Pound7	3	2	3	B	41069	41150	41179	NA	NA	41193	NA	1
R1A3G2F4Pound7	1	Pound7	3	2	4	B	41069	41082	41108	NA	NA	41138	NA	1
R1A3G2F5Pound7	1	Pound7	3	2	5	B	41069	NA	NA	41082	NA	41089	NA	c
R1A4G2F1Pound7	1	Pound7	4	2	1	H	41069	41179	41179	NA	NA	41193	NA	1
R1A4G2F2Pound7	1	Pound7	4	2	2	H	41069	NA	NA	41082	NA	41089	NA	c
R1A4G2F3Pound7	1	Pound7	4	2	3	H	41069	NA	NA	NA	NA	NA	41193	0
R1A4G2F4Pound7	1	Pound7	4	2	4	H	41069	41117	41138	NA	NA	41193	NA	1
R1A4G2F5Pound7	1	Pound7	4	2	5	H	41069	NA	NA	NA	NA	NA	41193	0
R1A4G2F6Pound7	1	Pound7	4	2	6	H	41069	NA	NA	41082	NA	41089	NA	c
R1A5G2F1Pound7	1	Pound7	5	2	1	B	41069	41089	41102	NA	NA	41138	NA	1
R1A5G2F2Pound7	1	Pound7	5	2	2	B	41069	NA	NA	41082	NA	41089	NA	c
R1A5G2F3Pound7	1	Pound7	5	2	3	B	41069	41138	41150	NA	NA	41193	NA	1
R1A6G2F1Pound7	1	Pound7	6	2	1	B	41069	41089	41102	NA	NA	41138	NA	1
R1A6G2F2Pound7	1	Pound7	6	2	2	B	41069	41138	41150	NA	NA	41193	NA	1
R1A6G2F3Pound7	1	Pound7	6	2	3	B	41069	NA	NA	41082	NA	41089	NA	c
R1A7G2F1Pound7	1	Pound7	7	2	1	B	41069	41082	41096	NA	NA	41138	NA	1
R1A7G2F2Pound7	1	Pound7	7	2	2	B	41069	41102	41124	NA	NA	41179	NA	1
R4A2G3F1Pound7	4	Pound7	2	3	1	B	41073	41171	41171	NA	NA	41213	NA	1
R4A2G3F2Pound7	4	Pound7	2	3	2	B	41073	NA	NA	NA	41128	41135	NA	ot
R4A2G3F3Pound7	4	Pound7	2	3	3	B	41073	NA	NA	NA	41128	41135	NA	ot
R4A3G3F1Pound7	4	Pound7	3	3	1	H	41073	41142	41157	NA	NA	41184	NA	1
R4A4G3F1Pound7	4	Pound7	4	3	1	B	41073	41115	41128	NA	NA	41184	NA	1
R4A4G3F2Pound7	4	Pound7	4	3	2	B	41073	41157	41171	NA	NA	41213	NA	1
R4A5G3F1Pound7	4	Pound7	5	3	1	B	41073	41121	41128	NA	NA	41184	NA	1
R4A5G3F2Pound7	4	Pound7	5	3	2	B	41073	NA	NA	NA	41128	41135	NA	ot
R4A5G3F3Pound7	4	Pound7	5	3	3	H	41073	41079	41115	NA	NA	41128	NA	1
R4A5G3F4Pound7	4	Pound7	5	3	4	B	41073	41115	41128	NA	NA	41184	NA	1
R4A6G3F1Pound7	4	Pound7	6	3	1	H	41073	NA	NA	NA	41128	41135	NA	ot
R4A6G3F2Pound7	4	Pound7	6	3	2	H	41073	41115	41121	NA	NA	41128	NA	1
R4A6G3F3Pound7	4	Pound7	6	3	3	H	41073	NA	NA	NA	41115	41122	NA	ot
R4A6G3F4Pound7	4	Pound7	6	3	4	H	41073	41115	41121	NA	NA	41128	NA	1
R4A6G3F5Pound7	4	Pound7	6	3	5	H	41073	NA	NA	NA	NA	NA	41184	0
R4A8G3F1Pound7	4	Pound7	8	3	1	B	41073	41142	41157	NA	NA	41184	NA	1
R4A8G3F2Pound7	4	Pound7	8	3	2	H	41073	41115	41128	NA	NA	41213	NA	1
R4A8G3F3Pound7	4	Pound7	8	3	3	B	41073	41108	41115	NA	NA	41128	NA	1
R4A8G3F4Pound7	4	Pound7	8	3	4	H	41073	41115	41121	NA	NA	41128	NA	1
R4A8G3F5Pound7	4	Pound7	8	3	5	H	41073	NA	NA	NA	41121	41128	NA	ot
R3A1G3F1Pound7	3	Pound7	1	3	1	B	41074	41157	41184	NA	NA	41213	NA	1
R3A1G3F2Pound7	3	Pound7	1	3	2	H	41074	NA	NA	NA	NA	NA	41213	0
R3A1G3F3Pound7	3	Pound7	1	3	3	B	41074	41122	41128	NA	NA	41184	NA	1
R3A2G3F1Pound7	3	Pound7	2	3	1	B	41074	NA	NA	NA	41080	41088	NA	ot
R3A2G3F2Pound7	3	Pound7	2	3	2	H	41074	NA	NA	NA	NA	NA	41213	0
R3A2G3F3Pound7	3	Pound7	2	3	3	H	41074	41080	41116	NA	NA	41128	NA	1
R3A2G3F4Pound7	3	Pound7	2	3	4	H	41074	41080	41096	NA	NA	41128	NA	1
R3A8G3F1Pound7	3	Pound7	8	3	1	H	41074	NA	NA	41080	NA	41088	NA	c
R2A1G3F1Pound7	2	Pound7	1	3	1	H	41073	41081	41096	NA	NA	41143	NA	1
R2A2G3F1Pound7	2	Pound7	2	3	1	B	41073	41158	41158	NA	NA	41213	NA	1
R2A3G3F1Pound7	2	Pound7	3	3	1	H	41073	NA	NA	NA	NA	NA	41213	0
R2A3G3F2Pound7	2	Pound7	3	3	2	B	41073	NA	NA	NA	41116	41124	NA	ot
R2A3G3F3Pound7	2	Pound7	3	3	3	H	41073	41089	41102	NA	NA	41143	NA	1
R2A4G3F1Pound7	2	Pound7	4	3	1	H	41073	NA	NA	NA	NA	NA	41213	0
R2A5G3F1Pound7	2	Pound7	5	3	1	B	41073	41081	41096	NA	NA	41143	NA	1
R2A7G3F1Pound7	2	Pound7	7	3	1	B	41073	NA	NA	41081	NA	41089	NA	c
R2A7G3F2Pound7	2	Pound7	7	3	2	H	41073	41102	41116	NA	NA	41143	NA	1
R2A7G3F3Pound7	2	Pound7	7	3	3	H	41073	NA	NA	NA	NA	NA	41213	0
R2A8G3F1Pound7	2	Pound7	8	3	1	H	41073	NA	NA	NA	41116	41124	NA	ot
R2A8G3F2Pound7	2	Pound7	8	3	2	H	41073	41081	41109	NA	NA	41158	NA	1
R2A8G3F3Pound7	2	Pound7	8	3	3	H	41073	NA	NA	NA	NA	NA	41213	0
R2A8G3F4Pound7	2	Pound7	8	3	4	H	41073	41158	NA	NA	NA	41213	NA	1
R2A8G3F5Pound7	2	Pound7	8	3	5	H	41073	NA	NA	NA	NA	NA	41213	0
R1A1G3F1Pound7	1	Pound7	1	3	1	H	41074	41129	41158	NA	NA	41213	NA	1
R1A1G3F2Pound7	1	Pound7	1	3	2	H	41074	41082	41117	NA	NA	41143	NA	1
R1A5G3F1Pound7	1	Pound7	5	3	1	H	41074	41082	41096	NA	NA	41143	NA	1
R1A5G3F2Pound7	1	Pound7	5	3	2	H	41074	41124	41158	NA	NA	41213	NA	1
R1A5G3F3Pound7	1	Pound7	5	3	3	B	41074	41102	41124	NA	NA	41213	NA	1
R1A5G3F4Pound7	1	Pound7	5	3	4	B	41074	NA	NA	NA	41102	41109	NA	ot
R1A6G3F1Pound7	1	Pound7	6	3	1	B	41074	NA	NA	NA	NA	NA	41213	0
R1A6G3F2Pound7	1	Pound7	6	3	2	H	41074	41124	41158	NA	NA	41213	NA	1
R1A7G3F1Pound7	1	Pound7	7	3	1	H	41074	41082	41117	NA	NA	41143	NA	1
R1A7G3F2Pound7	1	Pound7	7	3	2	H	41074	41102	41117	NA	NA	41143	NA	1
R1A8G3F1Pound7	1	Pound7	8	3	1	H	41074	41082	41096	NA	NA	41143	NA	1
R1A8G3F2Pound7	1	Pound7	8	3	2	H	41074	41082	41096	NA	NA	41143	NA	1
R1A8G3F3Pound7	1	Pound7	8	3	3	B	41074	41089	41102	NA	NA	41143	NA	1
R1A8G3F4Pound7	1	Pound7	8	3	4	H	41074	NA	NA	NA	41102	41109	NA	ot
R4A1G4F1Pound7	4	Pound7	1	4	1	H	41079	41149	NA	NA	NA	41213	NA	1
R4A1G4F2Pound7	4	Pound7	1	4	2	H	41079	41149	NA	NA	NA	41213	NA	1
R4A2G4F1Pound7	4	Pound7	2	4	1	B	41079	NA	NA	NA	41129	41135	NA	ot
R4A3G4F1Pound7	4	Pound7	3	4	1	H	41079	41115	41115	NA	NA	41149	NA	1
R4A4G4F1Pound7	4	Pound7	4	4	1	B	41079	NA	NA	NA	41115	41121	NA	ot
R4A4G4F2Pound7	4	Pound7	4	4	2	H	41079	NA	NA	NA	41135	41142	NA	ot
R4A4G4F3Pound7	4	Pound7	4	4	3	H	41079	NA	NA	NA	NA	NA	41213	0
R4A5G4F1Pound7	4	Pound7	5	4	1	B	41079	NA	NA	NA	NA	NA	41213	0
R4A6G4F1Pound7	4	Pound7	6	4	1	B	41079	NA	NA	41088	NA	41095	NA	c
R4A6G4F2Pound7	4	Pound7	6	4	2	B	41079	NA	NA	41088	NA	41095	NA	c
R4A6G4F3Pound7	4	Pound7	6	4	3	H	41079	NA	NA	NA	41129	41135	NA	ot
R4A6G4F4Pound7	4	Pound7	6	4	4	H	41079	41135	41135	NA	NA	41213	NA	1
R4A6G4F5Pound7	4	Pound7	6	4	5	H	41079	41149	NA	NA	NA	41213	NA	1
R4A6G4F6Pound7	4	Pound7	6	4	6	H	41079	41129	41135	NA	NA	41213	NA	1
R4A8G4F1Pound7	4	Pound7	8	4	1	B	41079	41121	41143	NA	NA	41213	NA	1
R4A8G4F2Pound7	4	Pound7	8	4	2	H	41079	41143	NA	NA	NA	41213	NA	1
R4A8G4F3Pound7	4	Pound7	8	4	3	B	41079	41143	41143	NA	NA	41213	NA	1
R4A8G4F4Pound7	4	Pound7	8	4	4	H	41079	NA	NA	NA	NA	NA	41213	0
R3A1G4F1Pound7	3	Pound7	1	4	1	B	41079	41135	41149	NA	NA	41213	NA	1
R2A8G4F1Pound7	2	Pound7	8	4	1	H	41080	41088	41102	NA	NA	41149	NA	1
R2A8G4F2Pound7	2	Pound7	8	4	2	H	41080	41102	41124	NA	NA	41192	NA	1
R2A8G4F3Pound7	2	Pound7	8	4	3	H	41080	41124	41129	NA	NA	41149	NA	1
R2A8G4F4Pound7	2	Pound7	8	4	4	B	41080	41149	41165	NA	NA	41192	NA	1
R1A1G4F1Pound7	1	Pound7	1	4	1	B	41080	NA	NA	41088	NA	41096	NA	c
R1A2G4F1Pound7	1	Pound7	2	4	1	H	41080	41102	41124	NA	NA	41192	NA	1
R1A3G4F1Pound7	1	Pound7	3	4	1	H	41080	41102	41124	NA	NA	41138	NA	1
R1A4G4F1Pound7	1	Pound7	4	4	1	H	41080	41088	41117	NA	NA	41138	NA	1
R1A4G4F2Pound7	1	Pound7	4	4	2	H	41080	41117	41124	NA	NA	41138	NA	1
R1A8G4F1Pound7	1	Pound7	8	4	1	B	41080	41088	41102	NA	NA	41138	NA	1
R1A8G4F2Pound7	1	Pound7	8	4	2	B	41080	NA	NA	41088	NA	41096	NA	c
R4A4G5F1Pound7	4	Pound7	4	5	1	H	41086	41108	41115	NA	NA	41128	NA	1
R4A4G5F2Pound7	4	Pound7	4	5	2	H	41086	41184	41184	NA	NA	41213	NA	1
R4A4G5F3Pound7	4	Pound7	4	5	3	H	41086	41142	41157	NA	NA	41213	NA	1
R3A1G5F1Pound7	3	Pound7	1	5	1	B	41086	41157	41184	NA	NA	41213	NA	1
R3A8G5F1Pound7	3	Pound7	8	5	1	H	41086	41142	41157	NA	NA	41213	NA	1
R2A1G5F1Pound7	2	Pound7	1	5	1	H	41087	NA	NA	NA	NA	NA	41213	0
R2A2G5F1Pound7	2	Pound7	2	5	1	H	41087	41158	NA	NA	NA	41213	NA	1
R2A3G5F1Pound7	2	Pound7	3	5	1	H	41087	NA	NA	NA	41103	41108	NA	ot
R2A4G5F1Pound7	2	Pound7	4	5	1	B	41087	41158	NA	NA	NA	41213	NA	1
R2A7G5F1Pound7	2	Pound7	7	5	1	B	41087	41158	41158	NA	NA	41213	NA	1
R2A7G5F2Pound7	2	Pound7	7	5	2	B	41087	NA	NA	NA	NA	NA	41213	0
R2A7G5F3Pound7	2	Pound7	7	5	3	H	41087	41158	41158	NA	NA	41213	NA	1
R2A8G5F1Pound7	2	Pound7	8	5	1	H	41087	41116	41129	NA	NA	41158	NA	1
R1A1G5F1Pound7	1	Pound7	1	5	1	B	41088	41102	41129	NA	NA	41158	NA	1
R1A1G5F2Pound7	1	Pound7	1	5	2	H	41088	41143	41158	NA	NA	41213	NA	1
R1A1G5F3Pound7	1	Pound7	1	5	3	H	41088	41158	41158	NA	NA	41213	NA	1
R1A1G5F4Pound7	1	Pound7	1	5	4	H	41088	41102	41129	NA	NA	41213	NA	1
R1A1G5F5Pound7	1	Pound7	1	5	5	H	41088	41138	41158	NA	NA	41213	NA	1
R1A2G5F1Pound7	1	Pound7	2	5	1	B	41088	NA	NA	NA	41124	41200	NA	ot
R1A2G5F2Pound7	1	Pound7	2	5	2	B	41088	41102	41143	NA	NA	41213	NA	1
R1A2G5F3Pound7	1	Pound7	2	5	3	H	41088	NA	NA	NA	NA	NA	41213	0
R1A4G5F1Pound7	1	Pound7	4	5	1	B	41088	NA	NA	NA	NA	NA	41213	0
R1A4G5F2Pound7	1	Pound7	4	5	2	B	41088	NA	NA	NA	NA	NA	41213	0
R1A4G5F3Pound7	1	Pound7	4	5	3	H	41088	NA	NA	NA	NA	NA	41213	0
R1A5G5F1Pound7	1	Pound7	5	5	1	H	41088	41102	41124	NA	NA	41143	NA	1
R1A5G5F2Pound7	1	Pound7	5	5	2	H	41088	NA	NA	NA	NA	NA	41213	0
R1A6G5F1Pound7	1	Pound7	6	5	1	H	41088	NA	NA	NA	41124	41129	NA	ot
R1A7G5F1Pound7	1	Pound7	7	5	1	B	41088	41102	41158	NA	NA	41213	NA	1
R1A8G5F1Pound7	1	Pound7	8	5	1	B	41088	NA	NA	NA	41124	41129	NA	ot
R1A8G5F2Pound7	1	Pound7	8	5	2	H	41088	41102	41102	NA	NA	41213	NA	1
R1A8G5F3Pound7	1	Pound7	8	5	3	B	41088	41158	41158	NA	NA	41213	NA	1
R4A2G6F1Pound7	4	Pound7	2	6	1	B	41094	NA	NA	NA	NA	NA	41219	0
R4A2G6F2Pound7	4	Pound7	2	6	2	B	41094	NA	NA	NA	NA	NA	41219	0
R4A2G6F3Pound7	4	Pound7	2	6	3	B	41094	41121	41135	NA	NA	41219	NA	1
R4A2G6F4Pound7	4	Pound7	2	6	4	B	41094	NA	NA	NA	41142	41149	NA	ot
R4A2G6F5Pound7	4	Pound7	2	6	5	B	41094	NA	NA	NA	NA	NA	41219	0
R4A2G6F6Pound7	4	Pound7	2	6	6	B	41094	NA	NA	NA	NA	NA	41219	0
R4A2G6F7Pound7	4	Pound7	2	6	7	H	41094	NA	NA	NA	NA	NA	41219	0
R4A5G6F1Pound7	4	Pound7	5	6	1	B	41094	41149	NA	NA	NA	41219	NA	1
R4A5G6F2Pound7	4	Pound7	5	6	2	B	41094	41149	41149	NA	NA	41219	NA	1
R4A5G6F3Pound7	4	Pound7	5	6	3	B	41094	41121	41149	NA	NA	41219	NA	1
R4A6G6F1Pound7	4	Pound7	6	6	1	H	41094	41109	41135	NA	NA	41219	NA	1
R4A8G6F1Pound7	4	Pound7	8	6	1	B	41094	41149	NA	NA	NA	41219	NA	1
R4A8G6F2Pound7	4	Pound7	8	6	2	B	41094	NA	NA	NA	41149	41156	NA	ot
R4A8G6F3Pound7	4	Pound7	8	6	3	H	41094	41142	41149	NA	NA	41219	NA	1
R4A8G6F4Pound7	4	Pound7	8	6	4	H	41094	NA	NA	NA	NA	NA	41219	0
R4A8G6F5Pound7	4	Pound7	8	6	5	B	41094	NA	NA	NA	NA	NA	41219	0
R4A8G6F6Pound7	4	Pound7	8	6	6	H	41094	NA	NA	NA	NA	NA	41219	0
R4A8G6F7Pound7	4	Pound7	8	6	7	H	41094	NA	NA	NA	NA	NA	41219	0
R4A8G6F8Pound7	4	Pound7	8	6	8	H	41094	NA	NA	41135	NA	41142	NA	c
R4A8G6F9Pound7	4	Pound7	8	6	9	H	41094	NA	NA	NA	NA	NA	41219	0
R3A1G6F1Pound7	3	Pound7	1	6	1	H	41094	NA	NA	NA	NA	NA	41219	0
R3A1G6F2Pound7	3	Pound7	1	6	2	H	41094	NA	NA	NA	NA	NA	41241	0
R3A1G6F3Pound7	3	Pound7	1	6	3	H	41094	41142	41149	NA	NA	41219	NA	1
R3A1G6F4Pound7	3	Pound7	1	6	4	H	41094	NA	NA	NA	NA	NA	41241	0
R3A2G6F1Pound7	3	Pound7	2	6	1	B	41094	NA	NA	NA	NA	NA	41219	0
R3A2G6F2Pound7	3	Pound7	2	6	2	B	41094	NA	NA	NA	NA	NA	41219	0
R3A4G6F1Pound7	3	Pound7	4	6	1	B	41094	NA	NA	NA	NA	NA	41219	0
R3A7G6F1Pound7	3	Pound7	7	6	1	B	41094	NA	NA	NA	NA	NA	41219	0
R2A1G6F1Pound7	2	Pound7	1	6	1	B	41096	NA	NA	41116	NA	41124	NA	c
R2A4G6F1Pound7	2	Pound7	4	6	1	H	41096	41165	41191	NA	NA	41191	NA	1
R2A6G6F1Pound7	2	Pound7	6	6	1	B	41096	41165	41165	NA	NA	41191	NA	1
R2A8G6F1Pound7	2	Pound7	8	6	1	H	41096	41165	41165	NA	NA	41191	NA	1
R2A8G6F2Pound7	2	Pound7	8	6	2	H	41096	41165	41165	NA	NA	41191	NA	1
R2A8G6F3Pound7	2	Pound7	8	6	3	H	41096	41138	NA	NA	NA	41191	NA	1
R2A8G6F4Pound7	2	Pound7	8	6	4	H	41096	41165	41165	NA	NA	41191	NA	1
R1A1G6F1Pound7	1	Pound7	1	6	1	B	41096	41150	41150	NA	NA	41191	NA	1
R1A1G6F2Pound7	1	Pound7	1	6	2	H	41096	41150	41165	NA	NA	41192	NA	1
R1A1G6F3Pound7	1	Pound7	1	6	3	H	41096	41165	41192	NA	NA	41207	NA	1
R1A1G6F4Pound7	1	Pound7	1	6	4	H	41096	41165	41165	NA	NA	41207	NA	1
R1A2G6F1Pound7	1	Pound7	2	6	1	H	41096	NA	NA	NA	41150	41156	NA	ot
R1A3G6F1Pound7	1	Pound7	3	6	1	H	41096	41150	41165	NA	NA	41192	NA	1
R1A4G6F1Pound7	1	Pound7	4	6	1	H	41096	NA	NA	NA	41129	41138	NA	ot
R1A5G6F1Pound7	1	Pound7	5	6	1	B	41096	41138	41150	NA	NA	41191	NA	1
R1A5G6F2Pound7	1	Pound7	5	6	2	H	41096	NA	NA	41117	NA	41124	NA	c
R1A5G6F3Pound7	1	Pound7	5	6	3	H	41096	41150	41150	NA	NA	41236	NA	1
R1A6G6F1Pound7	1	Pound7	6	6	1	H	41096	41138	41150	NA	NA	41236	NA	1
R4A1G7F1Pound7	4	Pound7	1	7	1	B	41104	41157	41157	NA	NA	41184	NA	1
R4A1G7F2Pound7	4	Pound7	1	7	2	H	41104	41171	41171	NA	NA	41184	NA	1
R4A2G7F1Pound7	4	Pound7	2	7	1	B	41104	41149	41157	NA	NA	41184	NA	1
R4A3G7F1Pound7	4	Pound7	3	7	1	B	41104	41171	41171	NA	NA	41184	NA	1
R4A3G7F2Pound7	4	Pound7	3	7	2	B	41104	41157	41171	NA	NA	41184	NA	1
R4A3G7F3Pound7	4	Pound7	3	7	3	B	41104	41149	41171	NA	NA	41184	NA	1
R4A4G7F1Pound7	4	Pound7	4	7	1	B	41104	41157	41157	NA	NA	41184	NA	1
R4A4G7F2Pound7	4	Pound7	4	7	2	B	41104	41157	41171	NA	NA	41184	NA	1
R4A4G7F3Pound7	4	Pound7	4	7	3	B	41104	41171	41171	NA	NA	41184	NA	1
R4A5G7F1Pound7	4	Pound7	5	7	1	B	41104	NA	NA	41142	NA	41149	NA	c
R4A5G7F2Pound7	4	Pound7	5	7	2	B	41104	41157	41171	NA	NA	41184	NA	1
R4A5G7F3Pound7	4	Pound7	5	7	3	B	41104	41171	41171	NA	NA	41184	NA	1
R4A6G7F1Pound7	4	Pound7	6	7	1	B	41104	41149	41171	NA	NA	41184	NA	1
R4A6G7F2Pound7	4	Pound7	6	7	2	H	41104	41157	41171	NA	NA	41184	NA	1
R4A6G7F3Pound7	4	Pound7	6	7	3	H	41104	41171	41171	NA	NA	41184	NA	1
R4A8G7F1Pound7	4	Pound7	8	7	1	B	41104	41157	41157	NA	NA	41184	NA	1
R4A8G7F2Pound7	4	Pound7	8	7	2	H	41104	41157	41171	NA	NA	41184	NA	1
R4A8G7F3Pound7	4	Pound7	8	7	3	H	41104	41171	41171	NA	NA	41184	NA	1
R4A8G7F4Pound7	4	Pound7	8	7	4	B	41104	41157	41157	NA	NA	41184	NA	1
R4A8G7F5Pound7	4	Pound7	8	7	5	H	41104	41157	41157	NA	NA	41184	NA	1
R3A1G7F1Pound7	3	Pound7	1	7	1	B	41104	41157	NA	NA	NA	41184	NA	1
R3A1G7F2Pound7	3	Pound7	1	7	2	B	41104	NA	NA	NA	41142	41149	NA	ot
R3A1G7F5Pound7	3	Pound7	1	7	5	H	41104	41157	41157	NA	NA	41214	NA	1
R3A1G7F7Pound7	3	Pound7	1	7	7	H	41104	NA	NA	NA	NA	NA	41214	0
R3A2G7F1Pound7	3	Pound7	2	7	1	B	41104	41149	41149	NA	NA	41241	NA	1
R3A4G7F1Pound7	3	Pound7	4	7	1	B	41104	41149	41149	NA	NA	41241	NA	1
R3A4G7F2Pound7	3	Pound7	4	7	2	B	41104	41157	NA	NA	NA	41184	NA	1
R3A8G7F1Pound7	3	Pound7	8	7	1	H	41104	41184	41184	NA	NA	41226	NA	1
R2A2G7F1Pound7	2	Pound7	2	7	1	B	41104	NA	NA	NA	NA	NA	41214	0
R2A5G7F1Pound7	2	Pound7	5	7	1	B	41104	41138	41158	NA	NA	41214	NA	1
R2A6G7F1Pound7	2	Pound7	6	7	1	B	41104	41158	41158	NA	NA	41214	NA	1
R2A7G7F1Pound7	2	Pound7	7	7	1	H	41104	41158	41214	NA	NA	41228	NA	1
R2A7G7F2Pound7	2	Pound7	7	7	2	H	41104	41158	41214	NA	NA	41228	NA	1
R2A7G7F3Pound7	2	Pound7	7	7	3	H	41104	41158	NA	NA	NA	41214	NA	1
R2A7G7F4Pound7	2	Pound7	7	7	4	H	41104	NA	NA	NA	41138	41143	NA	ot
R1A1G7F1Pound7	1	Pound7	1	7	1	H	41104	41158	NA	NA	NA	41214	NA	1
R1A2G7F1Pound7	1	Pound7	2	7	1	H	41104	41138	41150	NA	NA	41214	NA	1
R1A2G7F2Pound7	1	Pound7	2	7	2	H	41104	NA	NA	NA	41138	41143	NA	ot
R1A2G7F3Pound7	1	Pound7	2	7	3	H	41104	41138	NA	NA	NA	41214	NA	1
R1A2G7F4Pound7	1	Pound7	2	7	4	H	41104	41138	41158	NA	NA	41214	NA	1
R1A2G7F5Pound7	1	Pound7	2	7	5	B	41104	41138	41158	NA	NA	41214	NA	1
R1A2G7F6Pound7	1	Pound7	2	7	6	B	41104	41138	41214	NA	NA	41241	NA	1
R1A2G7F7Pound7	1	Pound7	2	7	7	B	41104	41138	41158	NA	NA	41214	NA	1
R1A3G7F1Pound7	1	Pound7	3	7	1	B	41104	NA	NA	NA	41124	41128	NA	ot
R1A3G7F2Pound7	1	Pound7	3	7	2	B	41104	NA	NA	NA	41124	41128	NA	ot
R1A4G7F1Pound7	1	Pound7	4	7	1	B	41104	41138	41158	NA	NA	41214	NA	1
R1A5G7F1Pound7	1	Pound7	5	7	1	B	41104	NA	NA	41124	NA	41128	NA	c
R1A5G7F2Pound7	1	Pound7	5	7	2	B	41104	41138	NA	NA	NA	41214	NA	1
R1A5G7F3Pound7	1	Pound7	5	7	3	H	41104	41138	41150	NA	NA	41214	NA	1
R1A5G7F4Pound7	1	Pound7	5	7	4	H	41104	NA	NA	NA	41158	41163	NA	ot
R1A5G7F5Pound7	1	Pound7	5	7	5	H	41104	NA	NA	NA	NA	NA	41214	0
R1A5G7F6Pound7	1	Pound7	5	7	6	B	41104	NA	NA	NA	NA	NA	41241	0
R1A7G7F1Pound7	1	Pound7	7	7	1	H	41104	41138	41150	NA	NA	41214	NA	1
R1A8G7F1Pound7	1	Pound7	8	7	1	B	41104	41138	NA	NA	NA	41214	NA	1
R1A8G7F2Pound7	1	Pound7	8	7	2	H	41104	NA	NA	NA	41158	41163	NA	ot
R4A2G8F1Pound7	4	Pound7	2	8	1	H	41108	NA	NA	41121	NA	41128	NA	c
R4A3G8F1Pound7	4	Pound7	3	8	1	B	41108	NA	NA	NA	41121	41128	NA	ot
R4A3G8F2Pound7	4	Pound7	3	8	2	B	41108	NA	NA	NA	41149	41157	NA	ot
R4A3G8F3Pound7	4	Pound7	3	8	3	B	41108	41157	NA	NA	NA	41191	NA	1
R4A4G8F1Pound7	4	Pound7	4	8	1	B	41108	41157	NA	NA	NA	41191	NA	1
R4A4G8F2Pound7	4	Pound7	4	8	2	B	41108	41157	NA	NA	NA	41191	NA	1
R4A6G8F1Pound7	4	Pound7	6	8	1	H	41108	NA	NA	NA	41135	41142	NA	ot
R4A6G8F2Pound7	4	Pound7	6	8	2	H	41108	NA	NA	NA	41135	41142	NA	ot
R3A1G8F2Pound7	3	Pound7	1	8	2	H	41108	41157	NA	NA	NA	41191	NA	1
R3A1G8F3Pound7	3	Pound7	1	8	3	H	41108	41157	41191	NA	NA	41219	NA	1
R3A1G8F4Pound7	3	Pound7	1	8	4	B	41108	NA	NA	NA	NA	NA	41219	0
R3A1G8F5Pound7	3	Pound7	1	8	5	B	41108	41157	41191	NA	NA	41219	NA	1
R3A1G8F10Pound7	3	Pound7	1	8	10	H	41108	NA	NA	NA	41191	41200	NA	ot
R2A2G8F1Pound7	2	Pound7	2	8	1	B	41110	41138	41165	NA	NA	41219	NA	1
R2A2G8F2Pound7	2	Pound7	2	8	2	B	41110	41138	41158	NA	NA	41236	NA	1
R2A2G8F3Pound7	2	Pound7	2	8	3	B	41110	41158	41219	NA	NA	41236	NA	1
R2A2G8F4Pound7	2	Pound7	2	8	4	B	41110	41138	41165	NA	NA	41219	NA	1
R2A2G8F5Pound7	2	Pound7	2	8	5	B	41110	41138	NA	NA	NA	41219	NA	1
R2A2G8F6Pound7	2	Pound7	2	8	6	B	41110	41138	NA	NA	NA	41219	NA	1
R2A3G8F1Pound7	2	Pound7	3	8	1	B	41110	41138	NA	NA	NA	41219	NA	1
R2A3G8F2Pound7	2	Pound7	3	8	2	B	41110	NA	NA	41116	NA	41124	NA	c
R2A3G8F3Pound7	2	Pound7	3	8	3	H	41110	41138	41165	NA	NA	41219	NA	1
R2A4G8F1Pound7	2	Pound7	4	8	1	B	41110	NA	NA	NA	NA	NA	41219	0
R2A4G8F2Pound7	2	Pound7	4	8	2	H	41110	NA	NA	NA	NA	NA	41241	0
R2A4G8F3Pound7	2	Pound7	4	8	3	H	41110	41219	41219	NA	NA	41241	NA	1
R2A4G8F4Pound7	2	Pound7	4	8	4	H	41110	41219	41219	NA	NA	41241	NA	1
R2A4G8F5Pound7	2	Pound7	4	8	5	B	41110	41138	41219	NA	NA	41236	NA	1
R2A5G8F1Pound7	2	Pound7	5	8	1	B	41110	41158	41165	NA	NA	41219	NA	1
R2A6G8F1Pound7	2	Pound7	6	8	1	B	41110	41165	NA	NA	NA	41219	NA	1
R2A6G8F2Pound7	2	Pound7	6	8	2	H	41110	NA	NA	NA	NA	NA	41241	0
R2A7G8F1Pound7	2	Pound7	7	8	1	B	41110	41138	41165	NA	NA	41236	NA	1
R2A7G8F2Pound7	2	Pound7	7	8	2	B	41110	NA	NA	NA	NA	NA	41241	0
R2A7G8F3Pound7	2	Pound7	7	8	3	B	41110	41138	41158	NA	NA	41219	NA	1
R2A7G8F4Pound7	2	Pound7	7	8	4	B	41110	41138	NA	NA	NA	41219	NA	1
R2A7G8F5Pound7	2	Pound7	7	8	5	H	41110	41138	NA	NA	NA	41219	NA	1
R2A7G8F6Pound7	2	Pound7	7	8	6	H	41110	41158	41165	NA	NA	41219	NA	1
R2A8G8F1Pound7	2	Pound7	8	8	1	H	41110	41219	41219	NA	NA	41236	NA	1
R2A8G8F2Pound7	2	Pound7	8	8	2	H	41110	41158	NA	NA	NA	41219	NA	1
R1A1G8F1Pound7	1	Pound7	1	8	1	B	41110	41138	41158	NA	NA	41207	NA	1
R1A1G8F2Pound7	1	Pound7	1	8	2	B	41110	41138	41165	NA	NA	41207	NA	1
R1A1G8F3Pound7	1	Pound7	1	8	3	B	41110	NA	NA	NA	41158	41164	NA	ot
R1A1G8F4Pound7	1	Pound7	1	8	4	B	41110	NA	NA	NA	NA	NA	41207	0
R1A1G8F5Pound7	1	Pound7	1	8	5	H	41110	41202	41202	NA	NA	41219	NA	1
R1A1G8F6Pound7	1	Pound7	1	8	6	H	41110	NA	NA	NA	41158	41164	NA	ot
R1A1G8F7Pound7	1	Pound7	1	8	7	H	41110	41138	41165	NA	NA	41236	NA	1
R1A1G8F8Pound7	1	Pound7	1	8	8	H	41110	41138	41207	NA	NA	41236	NA	1
R1A2G8F1Pound7	1	Pound7	2	8	1	B	41110	41138	41207	NA	NA	41236	NA	1
R1A2G8F2Pound7	1	Pound7	2	8	2	B	41110	41138	41165	NA	NA	41236	NA	1
R1A2G8F3Pound7	1	Pound7	2	8	3	H	41110	41158	41165	NA	NA	41207	NA	1
R1A2G8F4Pound7	1	Pound7	2	8	4	H	41110	41138	41165	NA	NA	41207	NA	1
R1A3G8F1Pound7	1	Pound7	3	8	1	B	41110	41138	NA	NA	NA	41207	NA	1
R1A3G8F2Pound7	1	Pound7	3	8	2	B	41110	41129	41165	NA	NA	41207	NA	1
R1A3G8F3Pound7	1	Pound7	3	8	3	H	41110	41138	41165	NA	NA	41207	NA	1
R1A3G8F4Pound7	1	Pound7	3	8	4	H	41110	41138	NA	NA	NA	41207	NA	1
R1A3G8F5Pound7	1	Pound7	3	8	5	H	41110	41207	41207	NA	NA	41236	NA	1
R1A3G8F6Pound7	1	Pound7	3	8	6	H	41110	41138	NA	NA	NA	41207	NA	1
R1A3G8F7Pound7	1	Pound7	3	8	7	H	41110	41138	41165	NA	NA	41207	NA	1
R1A7G8F1Pound7	1	Pound7	7	8	1	B	41110	NA	NA	41124	NA	41129	NA	c
R1A7G8F2Pound7	1	Pound7	7	8	2	B	41110	NA	NA	41124	NA	41129	NA	c
R1A8G8F1Pound7	1	Pound7	8	8	1	B	41110	41138	41219	NA	NA	41236	NA	1
R1A8G8F2Pound7	1	Pound7	8	8	2	B	41110	41138	NA	NA	NA	41207	NA	1
R1A8G8F3Pound7	1	Pound7	8	8	3	B	41110	41207	41207	NA	NA	41236	NA	1
R1A8G8F4Pound7	1	Pound7	8	8	4	B	41110	41138	41165	NA	NA	41207	NA	1
R4A1G9F1Pound7	4	Pound7	1	9	1	B	41116	41171	41171	NA	NA	41184	NA	1
R4A2G9F1Pound7	4	Pound7	2	9	1	B	41116	41184	NA	NA	NA	41241	NA	1
R4A2G9F2Pound7	4	Pound7	2	9	2	B	41116	41171	41171	NA	NA	41184	NA	1
R4A2G9F3Pound7	4	Pound7	2	9	3	B	41116	41171	41171	NA	NA	41184	NA	1
R4A2G9F4Pound7	4	Pound7	2	9	4	B	41116	41171	41171	NA	NA	41184	NA	1
R4A2G9F5Pound7	4	Pound7	2	9	5	H	41116	41171	41171	NA	NA	41184	NA	1
R4A2G9F6Pound7	4	Pound7	2	9	6	B	41116	41171	41171	NA	NA	41184	NA	1
R4A3G9F1Pound7	4	Pound7	3	9	1	B	41116	41157	41171	NA	NA	41184	NA	1
R4A4G9F1Pound7	4	Pound7	4	9	1	B	41116	41157	41171	NA	NA	41184	NA	1
R4A4G9F2Pound7	4	Pound7	4	9	2	H	41116	41157	41171	NA	NA	41184	NA	1
R4A4G9F3Pound7	4	Pound7	4	9	3	H	41116	NA	NA	41128	NA	41135	NA	c
R4A5G9F1Pound7	4	Pound7	5	9	1	H	41116	41171	NA	NA	NA	41184	NA	1
R4A5G9F2Pound7	4	Pound7	5	9	2	H	41116	41157	41171	NA	NA	41241	NA	1
R4A6G9F1Pound7	4	Pound7	6	9	1	B	41116	41157	41171	NA	NA	41184	NA	1
R4A6G9F2Pound7	4	Pound7	6	9	2	H	41116	41157	41171	NA	NA	41184	NA	1
R4A8G9F1Pound7	4	Pound7	8	9	1	B	41116	NA	NA	NA	NA	NA	41241	0
R4A8G9F2Pound7	4	Pound7	8	9	2	H	41116	41171	41184	NA	NA	41214	NA	1
R3A1G9F1Pound7	3	Pound7	1	9	1	B	41116	NA	NA	41135	NA	41142	NA	c
R3A2G9F2Pound7	3	Pound7	2	9	2	H	41116	NA	NA	NA	NA	NA	41241	0
R3A5G9F1Pound7	3	Pound7	5	9	1	B	41116	NA	NA	41128	NA	41135	NA	c
R3A8G9F1Pound7	3	Pound7	8	9	1	H	41116	41149	41149	NA	NA	41241	NA	1
R3A8G9F2Pound7	3	Pound7	8	9	2	H	41116	41184	41184	NA	NA	41241	NA	1
R2A1G9F1Pound7	2	Pound7	1	9	1	H	41117	41138	41158	NA	NA	41214	NA	1
R2A2G9F1Pound7	2	Pound7	2	9	1	B	41117	41138	41158	NA	NA	41214	NA	1
R2A2G9F2Pound7	2	Pound7	2	9	2	H	41117	41165	41214	NA	NA	41241	NA	1
R2A4G9F1Pound7	2	Pound7	4	9	1	B	41117	NA	NA	NA	NA	NA	41241	0
R2A4G9F2Pound7	2	Pound7	4	9	2	H	41117	41214	41214	NA	NA	41241	NA	1
R2A7G9F1Pound7	2	Pound7	7	9	1	H	41117	41138	41165	NA	NA	41214	NA	1
R2A7G9F2Pound7	2	Pound7	7	9	2	H	41117	41165	NA	NA	NA	41214	NA	1
R2A8G9F1Pound7	2	Pound7	8	9	1	B	41117	41214	NA	NA	NA	41228	NA	1
R2A8G9F2Pound7	2	Pound7	8	9	2	B	41117	NA	NA	41129	NA	41138	NA	c
R1A3G9F1Pound7	1	Pound7	3	9	1	H	41117	NA	NA	NA	41163	41171	NA	ot
R1A8G9F1Pound7	1	Pound7	8	9	1	H	41117	41158	41163	NA	NA	41214	NA	1
R4A2G10F1Pound7	4	Pound7	2	10	1	B	41121	NA	NA	NA	NA	NA	41219	0
R4A3G10F1Pound7	4	Pound7	3	10	1	H	41121	41171	41171	NA	NA	41289	NA	1
R4A4G10F1Pound7	4	Pound7	4	10	1	H	41121	41171	41171	NA	NA	41289	NA	1
R4A6G10F1Pound7	4	Pound7	6	10	1	H	41121	41171	41171	NA	NA	41219	NA	1
R3A1G10F1Pound7	3	Pound7	1	10	1	B	41121	NA	NA	NA	NA	NA	41219	0
R3A2G10F1Pound7	3	Pound7	2	10	1	H	41121	NA	NA	NA	NA	NA	41219	0
R3A2G10F2Pound7	3	Pound7	2	10	2	H	41121	NA	NA	NA	NA	NA	41219	0
R3A7G10F1Pound7	3	Pound7	7	10	1	B	41121	NA	NA	NA	NA	NA	41219	0
R2A7G10F1Pound7	2	Pound7	7	10	1	H	41122	41165	41219	NA	NA	41236	NA	1
R2A7G10F2Pound7	2	Pound7	7	10	2	H	41122	41165	41219	NA	NA	41247	NA	1
R2A7G10F3Pound7	2	Pound7	7	10	3	H	41122	NA	NA	NA	NA	NA	41219	0
R2A7G10F4Pound7	2	Pound7	7	10	4	H	41122	41158	41219	NA	NA	41303	NA	1
R2A8G10F1Pound7	2	Pound7	8	10	1	H	41122	41158	41158	NA	NA	41219	NA	1
R2A8G10F2Pound7	2	Pound7	8	10	2	H	41122	41165	41165	NA	NA	41219	NA	1
R2A8G10F3Pound7	2	Pound7	8	10	3	H	41122	41158	NA	NA	NA	41219	NA	1
R2A8G10F4Pound7	2	Pound7	8	10	4	H	41122	41165	NA	NA	NA	41219	NA	1
R1A1G10F1Pound7	1	Pound7	1	10	1	H	41122	41138	41207	NA	NA	41236	NA	1
R1A1G10F2Pound7	1	Pound7	1	10	2	H	41122	41207	41207	NA	NA	41236	NA	1
R1A2G10F1Pound7	1	Pound7	2	10	1	H	41122	41150	41157	NA	NA	41236	NA	1
R1A2G10F2Pound7	1	Pound7	2	10	2	H	41122	41157	41207	NA	NA	41236	NA	1
R1A4G10F1Pound7	1	Pound7	4	10	1	H	41122	41138	41207	NA	NA	41236	NA	1
R1A4G10F2Pound7	1	Pound7	4	10	2	H	41122	41207	41207	NA	NA	41219	NA	1
R1A4G10F3Pound7	1	Pound7	4	10	3	H	41122	41138	41207	NA	NA	41303	NA	1
R1A8G10F1Pound7	1	Pound7	8	10	1	H	41122	NA	NA	NA	NA	NA	41303	0
R4A2G11F1Pound7	4	Pound7	2	11	1	H	41128	41171	41171	NA	NA	41214	NA	1
R4A2G11F2Pound7	4	Pound7	2	11	2	B	41128	41171	41184	NA	NA	41226	NA	1
R4A4G11F1Pound7	4	Pound7	4	11	1	H	41128	NA	NA	NA	NA	NA	41226	0
R4A4G11F2Pound7	4	Pound7	4	11	2	H	41128	NA	NA	NA	41184	41192	NA	ot
R4A6G11F1Pound7	4	Pound7	6	11	1	H	41128	NA	NA	NA	41184	41192	NA	ot
R4A6G11F2Pound7	4	Pound7	6	11	2	H	41128	NA	NA	NA	41171	41177	NA	ot
R4A8G11F1Pound7	4	Pound7	8	11	1	H	41128	41214	41214	NA	NA	41282	NA	1
R4A8G11F2Pound7	4	Pound7	8	11	2	H	41128	41171	NA	NA	NA	41184	NA	1
R2A4G11F1Pound7	2	Pound7	4	11	1	H	41128	41214	41214	NA	NA	41289	NA	1
R2A8G11F1Pound7	2	Pound7	8	11	1	B	41128	NA	NA	41165	NA	41171	NA	c
R2A8G11F2Pound7	2	Pound7	8	11	2	B	41128	41214	41214	NA	NA	41282	NA	1
R2A8G11F3Pound7	2	Pound7	8	11	3	B	41128	NA	NA	41138	NA	41143	NA	c
R1A1G11F2Pound7	1	Pound7	1	11	2	H	41128	41214	41214	NA	NA	41282	NA	1
R1A8G11F1Pound7	1	Pound7	8	11	1	B	41128	41214	41214	NA	NA	41282	NA	1
R4A1G12F1Pound7	4	Pound7	1	12	1	H	41137	41171	NA	NA	NA	41184	NA	1
R4A2G12F1Pound7	4	Pound7	2	12	1	B	41137	NA	NA	NA	41157	41164	NA	ot
R4A4G12F1Pound7	4	Pound7	4	12	1	B	41137	NA	NA	NA	41184	41192	NA	ot
R4A4G12F2Pound7	4	Pound7	4	12	2	H	41137	NA	NA	NA	NA	NA	41290	0
R4A8G12F1Pound7	4	Pound7	8	12	1	H	41137	NA	NA	NA	41236	41240	NA	ot
R3A1G12F1Pound7	3	Pound7	1	12	1	H	41137	NA	NA	NA	NA	NA	41233	0
R3A1G12F2Pound7	3	Pound7	1	12	2	H	41137	41219	NA	NA	NA	41233	NA	1
R3A1G12F3Pound7	3	Pound7	1	12	3	H	41137	41184	41184	NA	NA	41233	NA	1
R3A2G12F1Pound7	3	Pound7	2	12	1	H	41137	NA	NA	NA	41184	41192	NA	ot
R3A2G12F2Pound7	3	Pound7	2	12	2	H	41137	41206	41219	NA	NA	41233	NA	1
R3A2G12F3Pound7	3	Pound7	2	12	3	H	41137	41219	41219	NA	NA	41233	NA	1
R3A7G12F1Pound7	3	Pound7	7	12	1	B	41137	NA	NA	NA	41157	41164	NA	ot
R3A8G12F1Pound7	3	Pound7	8	12	1	H	41137	41206	41233	NA	NA	41289	NA	1
R2A1G12F1Pound7	2	Pound7	1	12	1	B	41137	41219	41219	NA	NA	41236	NA	1
R2A2G12F1Pound7	2	Pound7	2	12	1	H	41137	41219	41219	NA	NA	41236	NA	1
R2A2G12F2Pound7	2	Pound7	2	12	2	H	41137	41219	41219	NA	NA	41236	NA	1
R2A5G12F1Pound7	2	Pound7	5	12	1	B	41137	41158	41158	NA	NA	41236	NA	1
R2A7G12F1Pound7	2	Pound7	7	12	1	B	41137	NA	NA	NA	NA	NA	41303	0
R2A7G12F2Pound7	2	Pound7	7	12	2	B	41137	NA	NA	41158	NA	41164	NA	c
R2A8G12F1Pound7	2	Pound7	8	12	1	H	41137	41219	41219	NA	NA	41236	NA	1
R2A8G12F2Pound7	2	Pound7	8	12	2	H	41137	41158	41164	NA	NA	41236	NA	1
R2A8G12F4Pound7	2	Pound7	8	12	4	H	41137	41219	41219	NA	NA	41236	NA	1
R1A2G12F1Pound7	1	Pound7	2	12	1	B	41137	41164	41206	NA	NA	41219	NA	1
R1A2G12F2Pound7	1	Pound7	2	12	2	B	41137	41206	41206	NA	NA	41247	NA	1
R1A2G12F3Pound7	1	Pound7	2	12	3	B	41137	41206	41206	NA	NA	41233	NA	1
R1A2G12F4Pound7	1	Pound7	2	12	4	B	41137	41206	41206	NA	NA	41233	NA	1
R1A2G12F5Pound7	1	Pound7	2	12	5	B	41137	41206	41206	NA	NA	41219	NA	1
R1A2G12F6Pound7	1	Pound7	2	12	6	B	41137	41206	41206	NA	NA	41247	NA	1
R1A2G12F7Pound7	1	Pound7	2	12	7	B	41137	41164	41206	NA	NA	41247	NA	1
R1A2G12F8Pound7	1	Pound7	2	12	8	H	41137	41150	41164	NA	NA	41233	NA	1
R1A3G12F1Pound7	1	Pound7	3	12	1	B	41137	41206	41206	NA	NA	41233	NA	1
R1A3G12F2Pound7	1	Pound7	3	12	2	B	41137	41206	41206	NA	NA	41219	NA	1
R1A4G12F1Pound7	1	Pound7	4	12	1	B	41137	41164	41206	NA	NA	41233	NA	1
R1A4G12F2Pound7	1	Pound7	4	12	2	B	41137	41206	41219	NA	NA	41233	NA	1
R1A4G12F3Pound7	1	Pound7	4	12	3	B	41137	41206	41206	NA	NA	41219	NA	1
R1A5G12F1Pound7	1	Pound7	5	12	1	H	41137	41206	41206	NA	NA	41303	NA	1
R1A5G12F2Pound7	1	Pound7	5	12	2	B	41137	41206	41206	NA	NA	41233	NA	1
R1A7G12F1Pound7	1	Pound7	7	12	1	B	41137	NA	NA	41150	NA	41158	NA	c
R1A7G12F2Pound7	1	Pound7	7	12	2	H	41137	41206	41206	NA	NA	41233	NA	1
R1A7G12F3Pound7	1	Pound7	7	12	3	H	41137	NA	NA	NA	41150	41158	NA	ot
R1A8G12F1Pound7	1	Pound7	8	12	1	B	41137	41206	41206	NA	NA	41233	NA	1
R1A8G12F2Pound7	1	Pound7	8	12	2	H	41137	41206	41206	NA	NA	41303	NA	1
R4A5G13F2Pound7	4	Pound7	5	13	2	H	41143	41212	41226	NA	NA	41282	NA	1
R4A6G13F1Pound7	4	Pound7	6	13	1	H	41143	41212	41212	NA	NA	41282	NA	1
R3A1G13F1Pound7	3	Pound7	1	13	1	B	41143	41226	41226	NA	NA	41240	NA	1
R3A1G13F2Pound7	3	Pound7	1	13	2	H	41143	41184	NA	NA	NA	41214	NA	1
R3A2G13F1Pound7	3	Pound7	2	13	1	H	41143	NA	NA	NA	NA	NA	41283	0
R3A2G13F2Pound7	3	Pound7	2	13	2	H	41143	41214	41226	NA	NA	41240	NA	1
R3A4G13F1Pound7	3	Pound7	4	13	1	B	41143	41214	NA	NA	NA	41240	NA	1
R3A4G13F2Pound7	3	Pound7	4	13	2	B	41143	41214	NA	NA	NA	41240	NA	1
R3A8G13F1Pound7	3	Pound7	8	13	1	H	41143	41184	41214	NA	NA	41240	NA	1
R2A2G13F1Pound7	2	Pound7	2	13	1	B	41143	41212	41212	NA	NA	41282	NA	1
R2A4G13F1Pound7	2	Pound7	4	13	1	H	41143	41228	NA	NA	NA	41303	NA	1
R2A6G13F1Pound7	2	Pound7	6	13	1	B	41143	41212	41212	NA	NA	41282	NA	1
R1A1G13F1Pound7	1	Pound7	1	13	1	H	41143	41214	41226	NA	NA	41284	NA	1
R1A2G13F1Pound7	1	Pound7	2	13	1	H	41143	41214	41214	NA	NA	41303	NA	1
R4A2G14F1Pound7	4	Pound7	2	14	1	B	41149	NA	NA	41184	NA	41192	NA	c
R4A2G14F2Pound7	4	Pound7	2	14	2	H	41149	41219	41219	NA	NA	41289	NA	1
R4A3G14F1Pound7	4	Pound7	3	14	1	B	41149	NA	NA	NA	41184	41192	NA	ot
R4A3G14F3Pound7	4	Pound7	3	14	3	B	41149	41219	41219	NA	NA	41234	NA	1
R4A4G14F1Pound7	4	Pound7	4	14	1	H	41149	NA	NA	NA	NA	NA	41290	0
R4A5G14F1Pound7	4	Pound7	5	14	1	B	41149	NA	NA	41184	NA	41192	NA	c
R4A5G14F2Pound7	4	Pound7	5	14	2	B	41149	41219	41219	NA	NA	41289	NA	1
R4A6G14F1Pound7	4	Pound7	6	14	1	H	41149	41234	41234	NA	NA	41289	NA	1
R4A8G14F1Pound7	4	Pound7	8	14	1	H	41149	41219	41234	NA	NA	41289	NA	1
R3A1G14F1Pound7	3	Pound7	1	14	1	H	41149	41219	NA	NA	NA	41234	NA	1
R3A1G14F2Pound7	3	Pound7	1	14	2	H	41149	41219	NA	NA	NA	41234	NA	1
R3A1G14F3Pound7	3	Pound7	1	14	3	H	41149	NA	NA	41219	NA	41226	NA	c
R3A1G14F4Pound7	3	Pound7	1	14	4	H	41149	41219	41219	NA	NA	41234	NA	1
R3A1G14F5Pound7	3	Pound7	1	14	5	H	41149	41219	41219	NA	NA	41234	NA	1
R3A2G14F1Pound7	3	Pound7	2	14	1	H	41149	NA	NA	41184	NA	41192	NA	c
R3A5G14F1Pound7	3	Pound7	5	14	1	B	41149	41219	41219	NA	NA	41234	NA	1
R3A8G14F1Pound7	3	Pound7	8	14	1	B	41149	41219	NA	NA	NA	41234	NA	1
R2A1G14F1Pound7	2	Pound7	1	14	1	H	41149	41158	41219	NA	NA	41234	NA	1
R2A7G14F1Pound7	2	Pound7	7	14	1	H	41149	NA	NA	NA	41219	41226	NA	ot
R2A7G14F2Pound7	2	Pound7	7	14	2	H	41149	41219	41219	NA	NA	41289	NA	1
R2A7G14F3Pound7	2	Pound7	7	14	3	H	41149	41219	41219	NA	NA	41249	NA	1
R2A7G14F4Pound7	2	Pound7	7	14	4	H	41149	41219	NA	NA	NA	41249	NA	1
R2A7G14F5Pound7	2	Pound7	7	14	5	H	41149	41219	41249	NA	NA	41289	NA	1
R2A8G14F1Pound7	2	Pound7	8	14	1	H	41149	41219	NA	NA	NA	41234	NA	1
R2A8G14F2Pound7	2	Pound7	8	14	2	H	41149	41249	41249	NA	NA	41289	NA	1
R2A8G14F3Pound7	2	Pound7	8	14	3	H	41149	NA	NA	NA	NA	NA	41289	0
R2A8G14F4Pound7	2	Pound7	8	14	4	H	41149	NA	NA	NA	NA	NA	41249	0
R2A8G14F5Pound7	2	Pound7	8	14	5	H	41149	41158	41219	NA	NA	41234	NA	1
R2A8G14F6Pound7	2	Pound7	8	14	6	H	41149	41158	NA	NA	NA	41219	NA	1
R2A8G14F7Pound7	2	Pound7	8	14	7	H	41149	41158	41165	NA	NA	41219	NA	1
R2A8G14F8Pound7	2	Pound7	8	14	8	H	41149	41158	41165	NA	NA	41234	NA	1
R1A2G14F1Pound7	1	Pound7	2	14	1	B	41149	41207	41207	NA	NA	41234	NA	1
R1A2G14F2Pound7	1	Pound7	2	14	2	H	41149	41219	41219	NA	NA	41234	NA	1
R1A2G14F3Pound7	1	Pound7	2	14	3	H	41149	41207	41219	NA	NA	41234	NA	1
R1A2G14F4Pound7	1	Pound7	2	14	4	H	41149	41219	41219	NA	NA	41234	NA	1
R1A3G14F1Pound7	1	Pound7	3	14	1	B	41149	41219	41219	NA	NA	41234	NA	1
R1A4G14F1Pound7	1	Pound7	4	14	1	H	41149	NA	NA	NA	NA	NA	41303	0
R1A4G14F2Pound7	1	Pound7	4	14	2	H	41149	41234	41247	NA	NA	41303	NA	1
R1A4G14F3Pound7	1	Pound7	4	14	3	H	41149	NA	NA	NA	NA	NA	41303	0
R1A5G14F1Pound7	1	Pound7	5	14	1	B	41149	41207	41207	NA	NA	41234	NA	1
R1A5G14F2Pound7	1	Pound7	5	14	2	H	41149	41207	41219	NA	NA	41234	NA	1
R1A7G14F2Pound7	1	Pound7	7	14	2	H	41149	41207	41219	NA	NA	41234	NA	1
R1A8G14F1Pound7	1	Pound7	8	14	1	B	41149	41207	41207	NA	NA	41234	NA	1
R1A8G14F2Pound7	1	Pound7	8	14	2	H	41149	41207	41219	NA	NA	41234	NA	1
R4A1G15F1Pound7	4	Pound7	1	15	1	B	41157	41212	41219	NA	NA	41282	NA	1
R4A1G15F2Pound7	4	Pound7	1	15	2	B	41157	41212	41219	NA	NA	41282	NA	1
R4A2G15F1Pound7	4	Pound7	2	15	1	H	41157	41212	41212	NA	NA	41226	NA	1
R4A2G15F2Pound7	4	Pound7	2	15	2	H	41157	41212	NA	NA	NA	41226	NA	1
R4A3G15F1Pound7	4	Pound7	3	15	1	B	41157	41212	41219	NA	NA	41241	NA	1
R4A4G15F1Pound7	4	Pound7	4	15	1	H	41157	41226	41241	NA	NA	41282	NA	1
R4A4G15F2Pound7	4	Pound7	4	15	2	H	41157	41184	41212	NA	NA	41282	NA	1
R4A4G15F3Pound7	4	Pound7	4	15	3	H	41157	41212	NA	NA	NA	41226	NA	1
R4A5G15F1Pound7	4	Pound7	5	15	1	B	41157	41212	41219	NA	NA	41256	NA	1
R4A5G15F2Pound7	4	Pound7	5	15	2	H	41157	NA	NA	NA	41184	41192	NA	ot
R4A5G15F3Pound7	4	Pound7	5	15	3	H	41157	41212	41226	NA	NA	41283	NA	1
R4A5G15F4Pound7	4	Pound7	5	15	4	H	41157	41212	41226	NA	NA	41283	NA	1
R4A6G15F2Pound7	4	Pound7	6	15	2	H	41157	NA	NA	NA	NA	NA	41282	0
R4A6G15F3Pound7	4	Pound7	6	15	3	H	41157	41219	41226	NA	NA	41282	NA	1
R4A6G15F4Pound7	4	Pound7	6	15	4	H	41157	41226	41226	NA	NA	41256	NA	1
R4A8G15F1Pound7	4	Pound7	8	15	1	H	41157	41212	41241	NA	NA	41282	NA	1
R4A8G15F2Pound7	4	Pound7	8	15	2	B	41157	41212	41212	NA	NA	41282	NA	1
R4A8G15F3Pound7	4	Pound7	8	15	3	H	41157	41212	41219	NA	NA	41282	NA	1
R3A1G15F1Pound7	3	Pound7	1	15	1	H	41157	41214	41226	NA	NA	41241	NA	1
R3A5G15F1Pound7	3	Pound7	5	15	1	B	41157	41214	41226	NA	NA	41241	NA	1
R3A7G15F1Pound7	3	Pound7	7	15	1	B	41157	41214	41219	NA	NA	41241	NA	1
R3A7G15F2Pound7	3	Pound7	7	15	2	B	41157	41214	41241	NA	NA	41283	NA	1
R3A7G15F3Pound7	3	Pound7	7	15	3	B	41157	41226	41241	NA	NA	41283	NA	1
R3A8G15F1Pound7	3	Pound7	8	15	1	H	41157	41214	41226	NA	NA	41241	NA	1
R3A8G15F2Pound7	3	Pound7	8	15	2	H	41157	41214	41219	NA	NA	41241	NA	1
R2A1G15F1Pound7	2	Pound7	1	15	1	H	41157	41219	41226	NA	NA	41282	NA	1
R2A1G15F2Pound7	2	Pound7	1	15	2	H	41157	41219	41226	NA	NA	41282	NA	1
R2A1G15F3Pound7	2	Pound7	1	15	3	H	41157	41212	41212	NA	NA	41219	NA	1
R2A2G15F1Pound7	2	Pound7	2	15	1	B	41157	41212	41212	NA	NA	41282	NA	1
R2A2G15F2Pound7	2	Pound7	2	15	2	H	41157	41226	NA	NA	NA	41282	NA	1
R2A3G15F1Pound7	2	Pound7	3	15	1	H	41157	41212	41212	NA	NA	41282	NA	1
R2A3G15F2Pound7	2	Pound7	3	15	2	H	41157	41212	41219	NA	NA	41282	NA	1
R2A6G15F1Pound7	2	Pound7	6	15	1	B	41157	41219	41226	NA	NA	41282	NA	1
R2A6G15F2Pound7	2	Pound7	6	15	2	H	41157	NA	NA	NA	NA	NA	41303	0
R2A7G15F1Pound7	2	Pound7	7	15	1	H	41157	41212	41212	NA	NA	41303	NA	1
R2A7G15F2Pound7	2	Pound7	7	15	2	H	41157	41219	41284	NA	NA	41303	NA	1
R2A8G15F1Pound7	2	Pound7	8	15	1	H	41157	41226	NA	NA	NA	41282	NA	1
R1A1G15F1Pound7	1	Pound7	1	15	1	H	41157	41207	41214	NA	NA	41284	NA	1
R1A1G15F2Pound7	1	Pound7	1	15	2	H	41157	41207	41214	NA	NA	41284	NA	1
R1A1G15F3Pound7	1	Pound7	1	15	3	H	41157	41214	41214	NA	NA	41226	NA	1
R1A1G15F4Pound7	1	Pound7	1	15	4	H	41157	41207	41207	NA	NA	41284	NA	1
R1A2G15F1Pound7	1	Pound7	2	15	1	B	41157	41207	41214	NA	NA	41284	NA	1
R1A5G15F1Pound7	1	Pound7	5	15	1	H	41157	41207	41214	NA	NA	41284	NA	1
R1A5G15F2Pound7	1	Pound7	5	15	2	H	41157	41219	41226	NA	NA	41284	NA	1
R1A6G15F1Pound7	1	Pound7	6	15	1	H	41157	NA	NA	NA	41207	41214	NA	ot
R1A6G15F2Pound7	1	Pound7	6	15	2	H	41157	41207	41214	NA	NA	41284	NA	1
R4A2G16F1Pound7	4	Pound7	2	16	1	B	41164	41212	41219	NA	NA	41290	NA	1
R4A2G16F2Pound7	4	Pound7	2	16	2	H	41164	41212	41219	NA	NA	41290	NA	1
R4A2G16F3Pound7	4	Pound7	2	16	3	H	41164	41212	41226	NA	NA	41318	NA	1
R4A2G16F4Pound7	4	Pound7	2	16	4	H	41164	NA	NA	NA	41226	41233	NA	ot
R4A2G16F5Pound7	4	Pound7	2	16	5	H	41164	41219	41234	NA	NA	41318	NA	1
R4A2G16F6Pound7	4	Pound7	2	16	6	H	41164	41226	41226	NA	NA	41290	NA	1
R4A2G16F7Pound7	4	Pound7	2	16	7	H	41164	41219	41226	NA	NA	41290	NA	1
R4A2G16F8Pound7	4	Pound7	2	16	8	B	41164	41212	41219	NA	NA	41290	NA	1
R4A3G16F1Pound7	4	Pound7	3	16	1	B	41164	41212	41212	NA	NA	41234	NA	1
R4A3G16F2Pound7	4	Pound7	3	16	2	H	41164	41212	41219	NA	NA	41290	NA	1
R4A4G16F1Pound7	4	Pound7	4	16	1	B	41164	41212	41226	NA	NA	41290	NA	1
R4A4G16F2Pound7	4	Pound7	4	16	2	H	41164	41212	41219	NA	NA	41352	NA	1
R4A4G16F3Pound7	4	Pound7	4	16	3	H	41164	41212	41219	NA	NA	41290	NA	1
R4A4G16F4Pound7	4	Pound7	4	16	4	H	41164	41234	41234	NA	NA	41401	NA	1
R4A5G16F1Pound7	4	Pound7	5	16	1	B	41164	41226	41234	NA	NA	41318	NA	1
R4A5G16F2Pound7	4	Pound7	5	16	2	B	41164	41212	41226	NA	NA	41290	NA	1
R4A5G16F3Pound7	4	Pound7	5	16	3	H	41164	41212	41219	NA	NA	41290	NA	1
R4A5G16F4Pound7	4	Pound7	5	16	4	H	41164	41184	41226	NA	NA	41290	NA	1
R4A5G16F5Pound7	4	Pound7	5	16	5	H	41164	41219	41234	NA	NA	41290	NA	1
R4A5G16F6Pound7	4	Pound7	5	16	6	H	41164	41212	41226	NA	NA	41318	NA	1
R4A5G16F7Pound7	4	Pound7	5	16	7	B	41164	41212	41219	NA	NA	41290	NA	1
R4A6G16F1Pound7	4	Pound7	6	16	1	H	41164	41212	41226	NA	NA	41290	NA	1
R4A6G16F2Pound7	4	Pound7	6	16	2	H	41164	41212	41226	NA	NA	41290	NA	1
R4A6G16F3Pound7	4	Pound7	6	16	3	H	41164	NA	NA	NA	41184	41191	NA	ot
R4A6G16F4Pound7	4	Pound7	6	16	4	H	41164	NA	NA	NA	41184	41191	NA	ot
R4A6G16F5Pound7	4	Pound7	6	16	5	H	41164	41184	NA	NA	NA	41212	NA	1
R4A6G16F6Pound7	4	Pound7	6	16	6	H	41164	41212	41219	NA	NA	41290	NA	1
R4A6G16F8Pound7	4	Pound7	6	16	8	H	41164	41212	41219	NA	NA	41290	NA	1
R4A8G16F1Pound7	4	Pound7	8	16	1	H	41164	41212	41226	NA	NA	41290	NA	1
R4A8G16F2Pound7	4	Pound7	8	16	2	H	41164	41184	NA	NA	NA	41212	NA	1
R4A8G16F3Pound7	4	Pound7	8	16	3	B	41164	41226	NA	NA	NA	41318	NA	1
R4A8G16F4Pound7	4	Pound7	8	16	4	H	41164	41212	41226	NA	NA	41290	NA	1
R4A8G16F5Pound7	4	Pound7	8	16	5	H	41164	41212	41226	NA	NA	41290	NA	1
R4A8G16F6Pound7	4	Pound7	8	16	6	H	41164	41219	41226	NA	NA	41290	NA	1
R4A8G16F7Pound7	4	Pound7	8	16	7	H	41164	41226	NA	NA	NA	41290	NA	1
R3A1G16F1Pound7	3	Pound7	1	16	1	B	41164	41184	41226	NA	NA	41234	NA	1
R3A1G16F2Pound7	3	Pound7	1	16	2	B	41164	41214	41219	NA	NA	41234	NA	1
R3A1G16F3Pound7	3	Pound7	1	16	3	B	41164	41214	41219	NA	NA	41234	NA	1
R3A2G16F1Pound7	3	Pound7	2	16	1	H	41164	41331	NA	NA	NA	41352	NA	1
R3A2G16F2Pound7	3	Pound7	2	16	2	H	41164	41226	NA	NA	NA	41234	NA	1
R3A2G16F3Pound7	3	Pound7	2	16	3	H	41164	41226	NA	NA	NA	41234	NA	1
R3A2G16F4Pound7	3	Pound7	2	16	4	H	41164	41219	41226	NA	NA	41234	NA	1
R3A2G16F5Pound7	3	Pound7	2	16	5	H	41164	41234	41290	NA	NA	41331	NA	1
R3A2G16F6Pound7	3	Pound7	2	16	6	H	41164	41184	41226	NA	NA	41234	NA	1
R3A2G16F7Pound7	3	Pound7	2	16	7	B	41164	41214	NA	NA	NA	41234	NA	1
R3A2G16F8Pound7	3	Pound7	2	16	8	B	41164	41214	41226	NA	NA	41234	NA	1
R3A2G16F9Pound7	3	Pound7	2	16	9	B	41164	41214	41226	NA	NA	41234	NA	1
R3A2G16F10Pound7	3	Pound7	2	16	10	H	41164	41219	41226	NA	NA	41234	NA	1
R3A4G16F1Pound7	3	Pound7	4	16	1	B	41164	NA	NA	41214	NA	41220	NA	c
R3A4G16F2Pound7	3	Pound7	4	16	2	B	41164	NA	NA	41214	NA	41220	NA	c
R3A4G16F3Pound7	3	Pound7	4	16	3	B	41164	41214	41226	NA	NA	41234	NA	1
R3A4G16F4Pound7	3	Pound7	4	16	4	B	41164	NA	NA	41214	NA	41220	NA	c
R3A4G16F5Pound7	3	Pound7	4	16	5	B	41164	NA	NA	41214	NA	41220	NA	c
R3A4G16F6Pound7	3	Pound7	4	16	6	B	41164	41214	NA	NA	NA	41234	NA	1
R3A4G16F7Pound7	3	Pound7	4	16	7	H	41164	NA	NA	41214	NA	41220	NA	c
R3A4G16F8Pound7	3	Pound7	4	16	8	H	41164	41214	41219	NA	NA	41234	NA	1
R3A4G16F9Pound7	3	Pound7	4	16	9	H	41164	41290	NA	NA	NA	41352	NA	1
R3A4G16F10Pound7	3	Pound7	4	16	10	H	41164	NA	NA	41184	NA	41191	NA	c
R3A5G16F1Pound7	3	Pound7	5	16	1	B	41164	41214	41226	NA	NA	41290	NA	1
R3A5G16F2Pound7	3	Pound7	5	16	2	B	41164	41214	41226	NA	NA	41234	NA	1
R3A5G16F3Pound7	3	Pound7	5	16	3	H	41164	41214	41226	NA	NA	41234	NA	1
R3A7G16F1Pound7	3	Pound7	7	16	1	B	41164	41214	NA	NA	NA	41234	NA	1
R3A7G16F2Pound7	3	Pound7	7	16	2	B	41164	41214	41226	NA	NA	41234	NA	1
R3A7G16F3Pound7	3	Pound7	7	16	3	B	41164	41214	41226	NA	NA	41234	NA	1
R3A7G16F4Pound7	3	Pound7	7	16	4	B	41164	41214	41234	NA	NA	41290	NA	1
R3A7G16F5Pound7	3	Pound7	7	16	5	B	41164	41184	41226	NA	NA	41234	NA	1
R3A7G16F6Pound7	3	Pound7	7	16	6	H	41164	41214	41219	NA	NA	41234	NA	1
R3A7G16F7Pound7	3	Pound7	7	16	7	H	41164	41214	NA	NA	NA	41234	NA	1
R3A8G16F1Pound7	3	Pound7	8	16	1	H	41164	41214	41219	NA	NA	41234	NA	1
R3A8G16F2Pound7	3	Pound7	8	16	2	H	41164	41214	41290	NA	NA	41352	NA	1
R3A8G16F3Pound7	3	Pound7	8	16	3	B	41164	41214	NA	NA	NA	41234	NA	1
R2A1G16F1Pound7	2	Pound7	1	16	1	B	41164	41228	41228	NA	NA	41236	NA	1
R2A1G16F2Pound7	2	Pound7	1	16	2	B	41164	41214	41228	NA	NA	41236	NA	1
R2A1G16F3Pound7	2	Pound7	1	16	3	B	41164	NA	NA	NA	NA	NA	41304	0
R2A2G16F1Pound7	2	Pound7	2	16	1	B	41164	41214	41234	NA	NA	41236	NA	1
R2A2G16F2Pound7	2	Pound7	2	16	2	B	41164	41214	41228	NA	NA	41236	NA	1
R2A2G16F3Pound7	2	Pound7	2	16	3	H	41164	41214	41228	NA	NA	41236	NA	1
R2A3G16F2Pound7	2	Pound7	3	16	2	B	41164	41214	41228	NA	NA	41236	NA	1
R2A3G16F3Pound7	2	Pound7	3	16	3	B	41164	NA	NA	41214	NA	41220	NA	c
R2A3G16F4Pound7	2	Pound7	3	16	4	H	41164	41236	41249	NA	41317	41324	NA	1
R2A3G16F5Pound7	2	Pound7	3	16	5	H	41164	41214	41228	NA	NA	41236	NA	1
R2A4G16F1Pound7	2	Pound7	4	16	1	B	41164	41214	41228	NA	NA	41236	NA	1
R2A4G16F2Pound7	2	Pound7	4	16	2	B	41164	41214	NA	NA	NA	41236	NA	1
R2A5G16F1Pound7	2	Pound7	5	16	1	B	41164	41291	NA	NA	NA	41388	NA	1
R2A5G16F2Pound7	2	Pound7	5	16	2	B	41164	41214	41228	NA	NA	41236	NA	1
R2A6G16F1Pound7	2	Pound7	6	16	1	B	41164	41214	41228	NA	NA	41236	NA	1
R2A6G16F2Pound7	2	Pound7	6	16	2	B	41164	41214	41236	NA	NA	41374	NA	1
R2A7G16F1Pound7	2	Pound7	7	16	1	H	41164	41304	41304	NA	NA	41402	NA	1
R2A7G16F2Pound7	2	Pound7	7	16	2	B	41164	41214	41228	NA	NA	41236	NA	1
R2A7G16F3Pound7	2	Pound7	7	16	3	B	41164	41214	41228	NA	NA	41236	NA	1
R2A7G16F4Pound7	2	Pound7	7	16	4	B	41164	41228	NA	NA	NA	41236	NA	1
R2A7G16F5Pound7	2	Pound7	7	16	5	B	41164	41214	41228	NA	NA	41236	NA	1
R2A8G16F1Pound7	2	Pound7	8	16	1	B	41164	41291	41291	NA	NA	41374	NA	1
R2A8G16F2Pound7	2	Pound7	8	16	2	H	41164	41291	NA	NA	NA	41402	NA	1
R1A1G16F1Pound7	1	Pound7	1	16	1	B	41164	41207	41228	NA	NA	41236	NA	1
R1A1G16F2Pound7	1	Pound7	1	16	2	B	41164	41207	41228	NA	NA	41236	NA	1
R1A1G16F3Pound7	1	Pound7	1	16	3	B	41164	41236	41249	NA	NA	41291	NA	1
R1A1G16F4Pound7	1	Pound7	1	16	4	H	41164	41228	NA	NA	NA	41236	NA	1
R1A1G16F5Pound7	1	Pound7	1	16	5	H	41164	41214	NA	NA	NA	41236	NA	1
R1A1G16F6Pound7	1	Pound7	1	16	6	H	41164	41214	41228	NA	NA	41236	NA	1
R1A1G16F7Pound7	1	Pound7	1	16	7	H	41164	41291	NA	NA	NA	41402	NA	1
R1A1G16F8Pound7	1	Pound7	1	16	8	H	41164	41214	41228	NA	NA	41236	NA	1
R1A1G16F9Pound7	1	Pound7	1	16	9	H	41164	41207	41228	NA	NA	41236	NA	1
R1A1G16F10Pound7	1	Pound7	1	16	10	H	41164	41214	41228	NA	NA	41236	NA	1
R1A1G16F11Pound7	1	Pound7	1	16	11	H	41164	41214	41228	NA	NA	41236	NA	1
R1A1G16F12Pound7	1	Pound7	1	16	12	H	41164	41228	NA	NA	NA	41236	NA	1
R1A1G16F13Pound7	1	Pound7	1	16	13	H	41164	41228	NA	NA	NA	41236	NA	1
R1A1G16F14Pound7	1	Pound7	1	16	14	H	41164	41214	41236	NA	NA	41291	NA	1
R1A1G16F15Pound7	1	Pound7	1	16	15	H	41164	41214	41228	NA	NA	41236	NA	1
R1A1G16F16Pound7	1	Pound7	1	16	16	H	41164	41214	41228	NA	NA	41236	NA	1
R1A2G16F1Pound7	1	Pound7	2	16	1	B	41164	41214	41228	NA	NA	41236	NA	1
R1A2G16F2Pound7	1	Pound7	2	16	2	B	41164	41228	41228	NA	NA	41236	NA	1
R1A2G16F3Pound7	1	Pound7	2	16	3	B	41164	41207	41228	NA	NA	41236	NA	1
R1A2G16F4Pound7	1	Pound7	2	16	4	B	41164	41214	41236	NA	NA	41291	NA	1
R1A3G16F1Pound7	1	Pound7	3	16	1	H	41164	41214	41249	NA	NA	41291	NA	1
R1A3G16F2Pound7	1	Pound7	3	16	2	B	41164	41214	41228	NA	NA	41236	NA	1
R1A3G16F3Pound7	1	Pound7	3	16	3	H	41164	41207	41228	NA	NA	41236	NA	1
R1A3G16F4Pound7	1	Pound7	3	16	4	B	41164	NA	NA	NA	NA	NA	41304	0
R1A4G16F1Pound7	1	Pound7	4	16	1	B	41164	41214	41228	NA	NA	41236	NA	1
R1A4G16F3Pound7	1	Pound7	4	16	3	H	41164	41207	41207	NA	NA	41236	NA	1
R1A4G16F4Pound7	1	Pound7	4	16	4	H	41164	41214	NA	NA	NA	41236	NA	1
R1A4G16F5Pound7	1	Pound7	4	16	5	H	41164	41214	41228	NA	NA	41236	NA	1
R1A4G16F6Pound7	1	Pound7	4	16	6	H	41164	NA	NA	41207	NA	41213	NA	c
R1A4G16F7Pound7	1	Pound7	4	16	7	H	41164	41207	41214	NA	NA	41236	NA	1
R1A5G16F1Pound7	1	Pound7	5	16	1	B	41164	41207	41228	NA	NA	41236	NA	1
R1A5G16F2Pound7	1	Pound7	5	16	2	H	41164	41207	41228	NA	NA	41249	NA	1
R1A5G16F3Pound7	1	Pound7	5	16	3	H	41164	41214	41249	NA	NA	41291	NA	1
R1A5G16F4Pound7	1	Pound7	5	16	4	H	41164	41228	41236	NA	NA	41291	NA	1
R1A7G16F1Pound7	1	Pound7	7	16	1	H	41164	41214	41214	NA	NA	41304	NA	1
R1A7G16F2Pound7	1	Pound7	7	16	2	H	41164	41214	41228	NA	NA	41236	NA	1
R1A7G16F3Pound7	1	Pound7	7	16	3	B	41164	41214	41228	NA	NA	41236	NA	1
R1A8G16F1Pound7	1	Pound7	8	16	1	B	41164	41214	41214	NA	NA	41236	NA	1
R1A8G16F2Pound7	1	Pound7	8	16	2	H	41164	41228	41228	NA	NA	41236	NA	1
R1A8G16F3Pound7	1	Pound7	8	16	3	H	41164	41291	41353	NA	NA	41402	NA	1
R4A1G17F1Pound7	4	Pound7	1	17	1	B	41173	41234	41241	NA	NA	41283	NA	1
R4A2G17F1Pound7	4	Pound7	2	17	1	B	41173	41219	41241	NA	NA	41283	NA	1
R4A3G17F1Pound7	4	Pound7	3	17	1	B	41173	41219	41226	NA	NA	41365	NA	1
R4A3G17F2Pound7	4	Pound7	3	17	2	H	41173	41212	41226	NA	NA	41283	NA	1
R4A3G17F3Pound7	4	Pound7	3	17	3	H	41173	41212	41226	NA	NA	41256	NA	1
R4A4G17F1Pound7	4	Pound7	4	17	1	B	41173	41212	41219	NA	NA	41283	NA	1
R4A4G17F2Pound7	4	Pound7	4	17	2	H	41173	41212	41219	NA	NA	41283	NA	1
R4A5G17F1Pound7	4	Pound7	5	17	1	H	41173	41212	41226	NA	NA	41297	NA	1
R4A5G17F2Pound7	4	Pound7	5	17	2	H	41173	41212	41226	NA	NA	41297	NA	1
R4A5G17F3Pound7	4	Pound7	5	17	3	H	41173	41212	NA	NA	NA	41324	NA	1
R4A5G17F5Pound7	4	Pound7	5	17	5	H	41173	41264	41264	NA	NA	41365	NA	1
R4A5G17F6Pound7	4	Pound7	5	17	6	B	41173	41212	41241	NA	NA	41283	NA	1
R4A5G17F7Pound7	4	Pound7	5	17	7	H	41173	41212	41241	NA	NA	41283	NA	1
R4A5G17F8Pound7	4	Pound7	5	17	8	H	41173	41212	41226	NA	NA	41283	NA	1
R4A5G17F9Pound7	4	Pound7	5	17	9	H	41173	41212	41219	NA	NA	41283	NA	1
R4A6G17F1Pound7	4	Pound7	6	17	1	B	41173	41212	41241	NA	NA	41283	NA	1
R4A6G17F2Pound7	4	Pound7	6	17	2	H	41173	41212	41219	NA	NA	41324	NA	1
R4A6G17F3Pound7	4	Pound7	6	17	3	H	41173	41212	41226	NA	NA	41324	NA	1
R4A6G17F4Pound7	4	Pound7	6	17	4	H	41173	41212	41231	NA	NA	41352	NA	1
R4A6G17F5Pound7	4	Pound7	6	17	5	H	41173	41212	41226	NA	NA	41283	NA	1
R4A6G17F6Pound7	4	Pound7	6	17	6	H	41173	41212	41241	NA	NA	41324	NA	1
R4A6G17F7Pound7	4	Pound7	6	17	7	H	41173	41226	41241	NA	NA	41324	NA	1
R4A8G17F1Pound7	4	Pound7	8	17	1	B	41173	41212	41226	NA	NA	41256	NA	1
R4A8G17F2Pound7	4	Pound7	8	17	2	H	41173	41219	41241	NA	NA	41283	NA	1
R3A1G17F1Pound7	3	Pound7	1	17	1	H	41173	41234	NA	NA	NA	41256	NA	1
R3A2G17F1Pound7	3	Pound7	2	17	1	B	41173	41234	41241	NA	NA	41310	NA	1
R3A2G17F2Pound7	3	Pound7	2	17	2	B	41173	41214	NA	NA	NA	41234	NA	1
R3A2G17F3Pound7	3	Pound7	2	17	3	H	41173	41214	41226	NA	NA	41241	NA	1
R3A2G17F4Pound7	3	Pound7	2	17	4	H	41173	41214	NA	NA	NA	41234	NA	1
R3A2G17F5Pound7	3	Pound7	2	17	5	H	41173	41214	41226	NA	NA	41234	NA	1
R3A2G17F6Pound7	3	Pound7	2	17	6	H	41173	41214	NA	NA	NA	41234	NA	1
R3A2G17F7Pound7	3	Pound7	2	17	7	H	41173	41214	NA	NA	NA	41234	NA	1
R3A2G17F8Pound7	3	Pound7	2	17	8	B	41173	41214	41241	NA	NA	41241	NA	1
R3A2G17F9Pound7	3	Pound7	2	17	9	H	41173	41214	41226	NA	NA	41234	NA	1
R3A2G17F10Pound7	3	Pound7	2	17	10	H	41173	41214	41226	NA	NA	41234	NA	1
R3A4G17F1Pound7	3	Pound7	4	17	1	B	41173	41214	NA	NA	NA	41234	NA	1
R3A5G17F1Pound7	3	Pound7	5	17	1	H	41173	41214	NA	NA	NA	41234	NA	1
R3A5G17F2Pound7	3	Pound7	5	17	2	B	41173	41214	41226	NA	NA	41234	NA	1
R3A7G17F1Pound7	3	Pound7	7	17	1	B	41173	41214	41226	NA	NA	41234	NA	1
R3A8G17F1Pound7	3	Pound7	8	17	1	H	41173	41214	NA	NA	NA	41234	NA	1
R3A8G17F2Pound7	3	Pound7	8	17	2	H	41173	41214	41226	NA	NA	41234	NA	1
R3A8G17F3Pound7	3	Pound7	8	17	3	H	41173	41226	41226	NA	NA	41234	NA	1
R2A1G17F1Pound7	2	Pound7	1	17	1	B	41173	41214	NA	NA	NA	41236	NA	1
R2A1G17F2Pound7	2	Pound7	1	17	2	H	41173	NA	NA	NA	NA	NA	41311	0
R2A1G17F3Pound7	2	Pound7	1	17	3	H	41173	41214	41228	NA	NA	41236	NA	1
R2A1G17F4Pound7	2	Pound7	1	17	4	H	41173	41214	41228	NA	NA	41236	NA	1
R2A2G17F1Pound7	2	Pound7	2	17	1	B	41173	41214	41228	NA	NA	41236	NA	1
R2A2G17F2Pound7	2	Pound7	2	17	2	B	41173	41214	NA	NA	NA	41226	NA	1
R2A2G17F3Pound7	2	Pound7	2	17	3	B	41173	41228	41228	NA	NA	41236	NA	1
R2A2G17F4Pound7	2	Pound7	2	17	4	H	41173	41214	41236	NA	NA	41346	NA	1
R2A2G17F5Pound7	2	Pound7	2	17	5	H	41173	41214	NA	NA	NA	41346	NA	1
R2A3G17F1Pound7	2	Pound7	3	17	1	B	41173	41214	NA	NA	NA	41284	NA	1
R2A3G17F2Pound7	2	Pound7	3	17	2	B	41173	41214	NA	NA	NA	41284	NA	1
R2A3G17F3Pound7	2	Pound7	3	17	3	H	41173	41214	41284	NA	NA	41339	NA	1
R2A3G17F4Pound7	2	Pound7	3	17	4	H	41173	41284	41284	NA	NA	41339	NA	1
R2A3G17F5Pound7	2	Pound7	3	17	5	H	41173	41214	41296	NA	NA	41339	NA	1
R2A3G17F6Pound7	2	Pound7	3	17	6	H	41173	41284	41284	NA	NA	41339	NA	1
R2A4G17F1Pound7	2	Pound7	4	17	1	B	41173	41284	NA	NA	NA	41339	NA	1
R2A4G17F2Pound7	2	Pound7	4	17	2	H	41173	NA	NA	NA	NA	NA	41284	0
R2A4G17F3Pound7	2	Pound7	4	17	3	H	41173	41214	NA	NA	NA	41284	NA	1
R2A4G17F4Pound7	2	Pound7	4	17	4	H	41173	41311	NA	NA	NA	41396	NA	1
R2A4G17F5Pound7	2	Pound7	4	17	5	H	41173	41296	41296	NA	NA	41339	NA	1
R2A4G17F6Pound7	2	Pound7	4	17	6	H	41173	41284	41284	NA	NA	41311	NA	1
R2A7G17F1Pound7	2	Pound7	7	17	1	H	41173	41214	41284	NA	NA	41339	NA	1
R2A7G17F2Pound7	2	Pound7	7	17	2	H	41173	41214	41214	NA	NA	41284	NA	1
R2A8G17F1Pound7	2	Pound7	8	17	1	B	41173	41214	NA	NA	NA	41284	NA	1
R2A8G17F2Pound7	2	Pound7	8	17	2	H	41173	NA	NA	NA	NA	NA	41284	0
R2A8G17F3Pound7	2	Pound7	8	17	3	H	41173	41214	41214	NA	NA	41311	NA	1
R1A1G17F1Pound7	1	Pound7	1	17	1	B	41173	41214	NA	NA	NA	41311	NA	1
R1A1G17F2Pound7	1	Pound7	1	17	2	B	41173	41207	41228	NA	NA	41236	NA	1
R1A1G17F3Pound7	1	Pound7	1	17	3	B	41173	41207	41236	NA	NA	41311	NA	1
R1A1G17F4Pound7	1	Pound7	1	17	4	H	41173	NA	NA	41207	NA	41213	NA	c
R1A1G17F5Pound7	1	Pound7	1	17	5	B	41173	41207	NA	NA	NA	41236	NA	1
R1A1G17F6Pound7	1	Pound7	1	17	6	B	41173	41228	NA	NA	NA	41236	NA	1
R1A1G17F7Pound7	1	Pound7	1	17	7	H	41173	41214	NA	NA	NA	41236	NA	1
R1A1G17F8Pound7	1	Pound7	1	17	8	H	41173	41228	NA	NA	NA	41236	NA	1
R1A2G17F1Pound7	1	Pound7	2	17	1	B	41173	41214	41228	NA	NA	41236	NA	1
R1A2G17F2Pound7	1	Pound7	2	17	2	B	41173	41228	NA	NA	NA	41236	NA	1
R1A2G17F3Pound7	1	Pound7	2	17	3	H	41173	41214	41228	NA	NA	41236	NA	1
R1A2G17F4Pound7	1	Pound7	2	17	4	H	41173	41214	41236	NA	NA	41284	NA	1
R1A2G17F5Pound7	1	Pound7	2	17	5	H	41173	41228	41228	NA	NA	41236	NA	1
R1A2G17F6Pound7	1	Pound7	2	17	6	H	41173	41214	NA	NA	NA	41236	NA	1
R1A3G17F1Pound7	1	Pound7	3	17	1	B	41173	41207	NA	NA	NA	41236	NA	1
R1A3G17F2Pound7	1	Pound7	3	17	2	B	41173	41228	NA	NA	NA	41284	NA	1
R1A3G17F3Pound7	1	Pound7	3	17	3	B	41173	41214	41236	NA	NA	41284	NA	1
R1A3G17F4Pound7	1	Pound7	3	17	4	H	41173	41214	41228	NA	NA	41236	NA	1
R1A4G17F1Pound7	1	Pound7	4	17	1	H	41173	41284	NA	NA	NA	41296	NA	1
R1A4G17F2Pound7	1	Pound7	4	17	2	H	41173	41228	41284	NA	NA	41381	NA	1
R1A4G17F3Pound7	1	Pound7	4	17	3	H	41173	41214	NA	NA	NA	41236	NA	1
R1A4G17F4Pound7	1	Pound7	4	17	4	H	41173	NA	NA	NA	NA	NA	41296	0
R1A4G17F5Pound7	1	Pound7	4	17	5	H	41173	41296	NA	NA	NA	41346	NA	1
R1A4G17F6Pound7	1	Pound7	4	17	6	H	41173	41207	41228	NA	NA	41236	NA	1
R1A4G17F7Pound7	1	Pound7	4	17	7	H	41173	41214	41228	NA	NA	41236	NA	1
R1A4G17F8Pound7	1	Pound7	4	17	8	H	41173	41284	41284	NA	NA	41381	NA	1
R1A5G17F1Pound7	1	Pound7	5	17	1	B	41173	NA	NA	NA	NA	NA	41284	0
R1A5G17F2Pound7	1	Pound7	5	17	2	H	41173	41228	41236	NA	NA	41284	NA	1
R1A5G17F3Pound7	1	Pound7	5	17	3	H	41173	41207	41228	NA	NA	41236	NA	1
R1A5G17F4Pound7	1	Pound7	5	17	4	H	41173	41214	41236	NA	NA	41284	NA	1
R4A2G18F1Pound7	4	Pound7	2	18	1	B	41179	NA	NA	NA	NA	NA	41290	0
R4A2G18F2Pound7	4	Pound7	2	18	2	B	41179	41234	41241	NA	NA	41290	NA	1
R4A2G18F3Pound7	4	Pound7	2	18	3	B	41179	41212	41219	NA	NA	41290	NA	1
R4A2G18F4Pound7	4	Pound7	2	18	4	H	41179	41212	41241	NA	NA	41290	NA	1
R4A2G18F5Pound7	4	Pound7	2	18	5	H	41179	41264	NA	NA	NA	41290	NA	1
R4A2G18F6Pound7	4	Pound7	2	18	6	H	41179	NA	NA	NA	NA	NA	41318	0
R4A2G18F7Pound7	4	Pound7	2	18	7	H	41179	41290	41290	NA	NA	41373	NA	1
R4A2G18F8Pound7	4	Pound7	2	18	8	H	41179	41212	41219	NA	NA	41318	NA	1
R4A3G18F1Pound7	4	Pound7	3	18	1	H	41179	41234	41290	NA	NA	41352	NA	1
R4A3G18F2Pound7	4	Pound7	3	18	2	H	41179	41212	NA	NA	NA	41234	NA	1
R4A3G18F3Pound7	4	Pound7	3	18	3	H	41179	41212	41226	NA	NA	41373	NA	1
R4A4G18F1Pound7	4	Pound7	4	18	1	B	41179	41234	41241	NA	NA	41290	NA	1
R4A4G18F2Pound7	4	Pound7	4	18	2	H	41179	41212	41241	NA	NA	41290	NA	1
R4A4G18F3Pound7	4	Pound7	4	18	3	H	41179	41331	NA	NA	NA	41352	NA	1
R4A4G18F4Pound7	4	Pound7	4	18	4	H	41179	41212	41234	NA	NA	41290	NA	1
R4A5G18F1Pound7	4	Pound7	5	18	1	H	41179	41212	41219	NA	NA	41290	NA	1
R4A5G18F2Pound7	4	Pound7	5	18	2	H	41179	41212	41241	NA	NA	41290	NA	1
R4A5G18F3Pound7	4	Pound7	5	18	3	B	41179	41212	41234	NA	NA	41318	NA	1
R4A6G18F1Pound7	4	Pound7	6	18	1	H	41179	41212	41234	NA	NA	41318	NA	1
R4A6G18F2Pound7	4	Pound7	6	18	2	H	41179	41212	41241	NA	NA	41290	NA	1
R4A6G18F3Pound7	4	Pound7	6	18	3	H	41179	41290	NA	NA	NA	41401	NA	1
R4A6G18F4Pound7	4	Pound7	6	18	4	H	41179	41226	41226	NA	NA	41373	NA	1
R4A6G18F5Pound7	4	Pound7	6	18	5	H	41179	41290	41290	NA	NA	41318	NA	1
R4A6G18F6Pound7	4	Pound7	6	18	6	H	41179	41212	41234	NA	NA	41290	NA	1
R4A8G18F1Pound7	4	Pound7	8	18	1	B	41179	41212	41241	NA	NA	41290	NA	1
R4A8G18F2Pound7	4	Pound7	8	18	2	B	41179	41212	41241	NA	NA	41290	NA	1
R4A8G18F3Pound7	4	Pound7	8	18	3	B	41179	41212	41241	NA	NA	41318	NA	1
R4A8G18F4Pound7	4	Pound7	8	18	4	B	41179	41212	41226	NA	NA	41318	NA	1
R4A8G18F5Pound7	4	Pound7	8	18	5	H	41179	41188	41241	NA	NA	41318	NA	1
R4A8G18F6Pound7	4	Pound7	8	18	6	H	41179	41188	41241	NA	NA	41290	NA	1
R4A8G18F7Pound7	4	Pound7	8	18	7	H	41179	41212	41226	NA	NA	41241	NA	1
R4A8G18F8Pound7	4	Pound7	8	18	8	H	41179	41212	41234	NA	NA	41373	NA	1
R3A1G18F1Pound7	3	Pound7	1	18	1	B	41179	41214	41226	NA	NA	41234	NA	1
R3A1G18F2Pound7	3	Pound7	1	18	2	H	41179	41214	NA	NA	NA	41234	NA	1
R3A1G18F3Pound7	3	Pound7	1	18	3	H	41179	41214	NA	NA	NA	41234	NA	1
R3A1G18F4Pound7	3	Pound7	1	18	4	H	41179	41226	41241	NA	NA	41331	NA	1
R3A2G18F1Pound7	3	Pound7	2	18	1	B	41179	41214	NA	NA	NA	41234	NA	1
R3A2G18F2Pound7	3	Pound7	2	18	2	B	41179	41214	NA	NA	NA	41234	NA	1
R3A2G18F3Pound7	3	Pound7	2	18	3	B	41179	41234	41241	NA	NA	41303	NA	1
R3A2G18F4Pound7	3	Pound7	2	18	4	B	41179	41214	41241	NA	NA	41303	NA	1
R3A2G18F5Pound7	3	Pound7	2	18	5	B	41179	41290	41290	NA	NA	41331	NA	1
R3A2G18F6Pound7	3	Pound7	2	18	6	H	41179	41214	NA	NA	NA	41234	NA	1
R3A2G18F7Pound7	3	Pound7	2	18	7	H	41179	41214	41226	NA	NA	41318	NA	1
R3A2G18F8Pound7	3	Pound7	2	18	8	H	41179	41214	NA	NA	NA	41234	NA	1
R3A2G18F9Pound7	3	Pound7	2	18	9	H	41179	41214	41241	NA	NA	41318	NA	1
R3A2G18F11Pound7	3	Pound7	2	18	11	H	41179	41214	NA	NA	NA	41234	NA	1
R3A4G18F1Pound7	3	Pound7	4	18	1	B	41179	41214	41241	NA	NA	41290	NA	1
R3A4G18F2Pound7	3	Pound7	4	18	2	B	41179	41214	NA	NA	NA	41234	NA	1
R3A4G18F3Pound7	3	Pound7	4	18	3	H	41179	41303	NA	NA	NA	41373	NA	1
R3A5G18F1Pound7	3	Pound7	5	18	1	H	41179	41214	NA	NA	NA	41234	NA	1
R3A5G18F2Pound7	3	Pound7	5	18	2	H	41179	41226	41226	NA	NA	41234	NA	1
R3A5G18F3Pound7	3	Pound7	5	18	3	H	41179	41214	NA	NA	NA	41234	NA	1
R3A5G18F4Pound7	3	Pound7	5	18	4	H	41179	41214	41241	NA	NA	41303	NA	1
R3A5G18F5Pound7	3	Pound7	5	18	5	H	41179	41226	41241	NA	NA	41290	NA	1
R3A5G18F6Pound7	3	Pound7	5	18	6	H	41179	41214	NA	NA	NA	41234	NA	1
R3A5G18F7Pound7	3	Pound7	5	18	7	H	41179	41226	41241	NA	NA	41303	NA	1
R3A5G18F8Pound7	3	Pound7	5	18	8	H	41179	41219	41226	NA	NA	41283	NA	1
R3A7G18F1Pound7	3	Pound7	7	18	1	B	41179	41214	41226	NA	NA	41234	NA	1
R3A7G18F2Pound7	3	Pound7	7	18	2	H	41179	41214	41234	NA	NA	41318	NA	1
R3A8G18F1Pound7	3	Pound7	8	18	1	H	41179	41214	41226	NA	NA	41234	NA	1
R3A8G18F2Pound7	3	Pound7	8	18	2	H	41179	41219	NA	NA	NA	41290	NA	1
R3A8G18F3Pound7	3	Pound7	8	18	3	H	41179	41214	41226	NA	NA	41234	NA	1
R3A8G18F4Pound7	3	Pound7	8	18	4	H	41179	NA	NA	NA	41219	41226	NA	ot
R3A8G18F5Pound7	3	Pound7	8	18	5	H	41179	41219	NA	NA	NA	41303	NA	1
R3A8G18F6Pound7	3	Pound7	8	18	6	H	41179	41214	NA	NA	NA	41234	NA	1
R3A8G18F7Pound7	3	Pound7	8	18	7	H	41179	41214	41226	NA	NA	41234	NA	1
R3A8G18F8Pound7	3	Pound7	8	18	8	H	41179	41214	41234	NA	NA	41352	NA	1
R2A1G18F1Pound7	2	Pound7	1	18	1	H	41179	41228	41228	NA	NA	41317	NA	1
R2A1G18F2Pound7	2	Pound7	1	18	2	H	41179	41200	41236	NA	NA	41291	NA	1
R2A1G18F3Pound7	2	Pound7	1	18	3	H	41179	41228	41249	NA	NA	41291	NA	1
R2A1G18F4Pound7	2	Pound7	1	18	4	H	41179	41214	41317	NA	NA	41332	NA	1
R2A1G18F5Pound7	2	Pound7	1	18	5	H	41179	41291	41317	NA	NA	41332	NA	1
R2A1G18F6Pound7	2	Pound7	1	18	6	H	41179	41214	NA	NA	NA	41236	NA	1
R2A2G18F1Pound7	2	Pound7	2	18	1	B	41179	41214	41228	NA	NA	41236	NA	1
R2A2G18F2Pound7	2	Pound7	2	18	2	H	41179	41228	41228	NA	NA	41236	NA	1
R2A3G18F1Pound7	2	Pound7	3	18	1	B	41179	NA	NA	41186	NA	41191	NA	c
R2A3G18F2Pound7	2	Pound7	3	18	2	H	41179	41214	NA	NA	NA	41236	NA	1
R2A3G18F3Pound7	2	Pound7	3	18	3	H	41179	41228	41249	NA	NA	41317	NA	1
R2A3G18F4Pound7	2	Pound7	3	18	4	H	41179	41249	41249	NA	NA	41374	NA	1
R2A3G18F5Pound7	2	Pound7	3	18	5	H	41179	41228	41249	NA	NA	41402	NA	1
R2A4G18F1Pound7	2	Pound7	4	18	1	B	41179	NA	NA	41186	NA	41191	NA	c
R2A4G18F2Pound7	2	Pound7	4	18	2	H	41179	41214	41249	NA	NA	41332	NA	1
R2A4G18F3Pound7	2	Pound7	4	18	3	H	41179	41249	41291	NA	NA	41374	NA	1
R2A4G18F4Pound7	2	Pound7	4	18	4	H	41179	41228	41249	NA	NA	41332	NA	1
R2A5G18F1Pound7	2	Pound7	5	18	1	B	41179	41214	41249	NA	NA	41332	NA	1
R2A5G18F2Pound7	2	Pound7	5	18	2	H	41179	41228	41249	NA	41317	41324	NA	1
R2A6G18F1Pound7	2	Pound7	6	18	1	B	41179	41214	41249	NA	NA	41317	NA	1
R2A7G18F1Pound7	2	Pound7	7	18	1	B	41179	41228	41249	NA	NA	41332	NA	1
R2A7G18F2Pound7	2	Pound7	7	18	2	H	41179	41214	41249	NA	NA	41332	NA	1
R2A7G18F3Pound7	2	Pound7	7	18	3	H	41179	41228	41249	NA	NA	41332	NA	1
R2A7G18F4Pound7	2	Pound7	7	18	4	H	41179	41249	41249	NA	NA	41332	NA	1
R2A7G18F5Pound7	2	Pound7	7	18	5	B	41179	41228	NA	NA	NA	41236	NA	1
R2A7G18F6Pound7	2	Pound7	7	18	6	H	41179	41228	41249	NA	NA	41374	NA	1
R2A7G18F7Pound7	2	Pound7	7	18	7	B	41179	41214	NA	NA	NA	41249	NA	1
R2A7G18F8Pound7	2	Pound7	7	18	8	B	41179	41214	41228	NA	NA	41236	NA	1
R2A7G18F9Pound7	2	Pound7	7	18	9	B	41179	41200	41228	NA	NA	41317	NA	1
R2A8G18F1Pound7	2	Pound7	8	18	1	B	41179	41228	41249	NA	NA	41332	NA	1
R2A8G18F2Pound7	2	Pound7	8	18	2	B	41179	41249	41249	NA	NA	41332	NA	1
R2A8G18F3Pound7	2	Pound7	8	18	3	H	41179	41228	41236	NA	NA	41317	NA	1
R2A8G18F4Pound7	2	Pound7	8	18	4	H	41179	41228	41236	NA	NA	41332	NA	1
R2A8G18F5Pound7	2	Pound7	8	18	5	H	41179	41200	NA	NA	NA	41236	NA	1
R2A8G18F6Pound7	2	Pound7	8	18	6	H	41179	41228	NA	NA	NA	41249	NA	1
R1A1G18F1Pound7	1	Pound7	1	18	1	B	41180	41200	41249	NA	NA	41291	NA	1
R1A1G18F2Pound7	1	Pound7	1	18	2	H	41180	41214	NA	NA	NA	41236	NA	1
R1A1G18F3Pound7	1	Pound7	1	18	3	H	41180	41200	41249	NA	NA	41317	NA	1
R1A1G18F4Pound7	1	Pound7	1	18	4	H	41180	41228	41249	NA	NA	41304	NA	1
R1A1G18F5Pound7	1	Pound7	1	18	5	H	41180	NA	NA	41200	NA	41205	NA	c
R1A1G18F6Pound7	1	Pound7	1	18	6	B	41180	41249	41291	NA	NA	41317	NA	1
R1A1G18F7Pound7	1	Pound7	1	18	7	H	41180	41228	41249	NA	NA	41291	NA	1
R1A2G18F1Pound7	1	Pound7	2	18	1	H	41180	41214	41249	NA	NA	41291	NA	1
R1A2G18F2Pound7	1	Pound7	2	18	2	H	41180	41228	41249	NA	NA	41291	NA	1
R1A2G18F3Pound7	1	Pound7	2	18	3	H	41180	41228	41249	NA	NA	41291	NA	1
R1A3G18F1Pound7	1	Pound7	3	18	1	B	41180	41214	41249	NA	NA	41291	NA	1
R1A3G18F2Pound7	1	Pound7	3	18	2	H	41180	41228	41249	NA	NA	41291	NA	1
R1A3G18F3Pound7	1	Pound7	3	18	3	B	41180	41200	NA	NA	NA	41236	NA	1
R1A3G18F4Pound7	1	Pound7	3	18	4	H	41180	41228	41249	NA	NA	41291	NA	1
R1A3G18F5Pound7	1	Pound7	3	18	5	H	41180	41186	41228	NA	NA	41236	NA	1
R1A4G18F1Pound7	1	Pound7	4	18	1	B	41180	NA	NA	NA	NA	NA	41291	0
R1A4G18F2Pound7	1	Pound7	4	18	2	B	41180	41214	41249	NA	NA	41291	NA	1
R1A4G18F3Pound7	1	Pound7	4	18	3	B	41180	41214	41249	NA	NA	41291	NA	1
R1A4G18F4Pound7	1	Pound7	4	18	4	H	41180	41237	41249	NA	NA	41291	NA	1
R1A4G18F5Pound7	1	Pound7	4	18	5	H	41180	41228	41249	NA	NA	41374	NA	1
R1A4G18F6Pound7	1	Pound7	4	18	6	H	41180	41214	41228	NA	NA	41236	NA	1
R1A4G18F7Pound7	1	Pound7	4	18	7	H	41180	41228	41236	NA	NA	41374	NA	1
R1A4G18F8Pound7	1	Pound7	4	18	8	H	41180	41214	41249	NA	NA	41374	NA	1
R1A4G18F9Pound7	1	Pound7	4	18	9	H	41180	41228	41249	NA	NA	41353	NA	1
R1A4G18F10Pound7	1	Pound7	4	18	10	H	41180	41291	NA	NA	NA	41353	NA	1
R1A4G18F11Pound7	1	Pound7	4	18	11	H	41180	41200	41207	NA	NA	41249	NA	1
R1A5G18F1Pound7	1	Pound7	5	18	1	B	41180	41207	41249	NA	NA	41291	NA	1
R1A5G18F2Pound7	1	Pound7	5	18	2	B	41180	41200	NA	NA	NA	41236	NA	1
R1A5G18F3Pound7	1	Pound7	5	18	3	H	41180	41207	41214	NA	NA	41236	NA	1
R1A5G18F4Pound7	1	Pound7	5	18	4	H	41180	41228	41249	NA	NA	41304	NA	1
R1A5G18F5Pound7	1	Pound7	5	18	5	H	41180	41200	41228	NA	NA	41236	NA	1
R1A5G18F6Pound7	1	Pound7	5	18	6	H	41180	41214	41249	NA	NA	41291	NA	1
R1A5G18F7Pound7	1	Pound7	5	18	7	H	41180	41200	41249	NA	NA	41291	NA	1
R1A6G18F1Pound7	1	Pound7	6	18	1	B	41180	41186	41236	NA	NA	41304	NA	1
R1A6G18F2Pound7	1	Pound7	6	18	2	H	41180	41228	41228	NA	NA	41236	NA	1
R1A6G18F3Pound7	1	Pound7	6	18	3	H	41180	41236	41249	NA	NA	41291	NA	1
R1A6G18F4Pound7	1	Pound7	6	18	4	H	41180	41186	41228	NA	NA	41236	NA	1
R1A7G18F1Pound7	1	Pound7	7	18	1	B	41180	41207	NA	NA	NA	41236	NA	1
R1A7G18F2Pound7	1	Pound7	7	18	2	B	41180	41207	NA	NA	NA	41236	NA	1
R1A7G18F3Pound7	1	Pound7	7	18	3	B	41180	41228	41249	NA	NA	41317	NA	1
R1A7G18F4Pound7	1	Pound7	7	18	4	H	41180	41214	41249	NA	NA	41317	NA	1
R1A8G18F1Pound7	1	Pound7	8	18	1	B	41180	41200	41228	NA	NA	41236	NA	1
R1A8G18F2Pound7	1	Pound7	8	18	2	B	41180	41214	NA	NA	NA	41236	NA	1
R1A8G18F3Pound7	1	Pound7	8	18	3	B	41180	41200	41228	NA	NA	41236	NA	1
R1A8G18F4Pound7	1	Pound7	8	18	4	B	41180	41214	41249	NA	NA	41291	NA	1
R1A8G18F5Pound7	1	Pound7	8	18	5	B	41180	41214	NA	NA	NA	41236	NA	1
R1A8G18F6Pound7	1	Pound7	8	18	6	H	41180	41214	41228	NA	NA	41236	NA	1
R1A8G18F7Pound7	1	Pound7	8	18	7	H	41180	41291	41291	NA	NA	41332	NA	1
R4A1G19F1Pound7	4	Pound7	1	19	1	B	41185	41212	41241	NA	NA	41283	NA	1
R4A1G19F2Pound7	4	Pound7	1	19	2	B	41185	41212	41234	NA	NA	41283	NA	1
R4A2G19F1Pound7	4	Pound7	2	19	1	B	41185	41212	41212	NA	NA	41283	NA	1
R4A2G19F2Pound7	4	Pound7	2	19	2	B	41185	41241	41241	NA	NA	41283	NA	1
R4A2G19F3Pound7	4	Pound7	2	19	3	H	41185	41212	41234	NA	NA	41256	NA	1
R4A2G19F4Pound7	4	Pound7	2	19	4	B	41185	41234	NA	NA	NA	41283	NA	1
R4A2G19F5Pound7	4	Pound7	2	19	5	H	41185	41234	NA	NA	NA	41380	NA	1
R4A2G19F6Pound7	4	Pound7	2	19	6	B	41185	41226	NA	NA	NA	41283	NA	1
R4A3G19F1Pound7	4	Pound7	3	19	1	B	41185	41226	41226	NA	NA	41283	NA	1
R4A4G19F1Pound7	4	Pound7	4	19	1	H	41185	41226	41226	NA	NA	41345	NA	1
R4A4G19F2Pound7	4	Pound7	4	19	2	H	41185	41212	41226	NA	NA	41345	NA	1
R4A4G19F3Pound7	4	Pound7	4	19	3	H	41185	41256	41256	NA	NA	41283	NA	1
R4A5G19F1Pound7	4	Pound7	5	19	1	H	41185	41212	NA	NA	NA	41256	NA	1
R4A5G19F2Pound7	4	Pound7	5	19	2	H	41185	41212	41234	NA	NA	41283	NA	1
R4A5G19F3Pound7	4	Pound7	5	19	3	H	41185	41212	41219	NA	NA	41310	NA	1
R4A5G19F4Pound7	4	Pound7	5	19	4	H	41185	41283	41283	NA	NA	41365	NA	1
R4A5G19F5Pound7	4	Pound7	5	19	5	H	41185	41226	41256	NA	NA	41283	NA	1
R4A5G19F6Pound7	4	Pound7	5	19	6	H	41185	41234	NA	NA	NA	41256	NA	1
R4A6G19F1Pound7	4	Pound7	6	19	1	B	41185	NA	NA	41191	NA	41198	NA	c
R4A6G19F2Pound7	4	Pound7	6	19	2	H	41185	41212	41241	NA	NA	41283	NA	1
R4A6G19F3Pound7	4	Pound7	6	19	3	H	41185	41234	41241	NA	NA	41283	NA	1
R4A6G19F4Pound7	4	Pound7	6	19	4	H	41185	41226	41241	NA	NA	41310	NA	1
R4A6G19F5Pound7	4	Pound7	6	19	5	H	41185	41234	41256	NA	NA	41283	NA	1
R4A6G19F6Pound7	4	Pound7	6	19	6	H	41185	41212	41234	NA	NA	41324	NA	1
R4A6G19F7Pound7	4	Pound7	6	19	7	H	41185	41226	41241	NA	NA	41324	NA	1
R4A6G19F8Pound7	4	Pound7	6	19	8	H	41185	41234	41283	NA	NA	41324	NA	1
R4A8G19F1Pound7	4	Pound7	8	19	1	H	41185	41283	41283	NA	NA	41345	NA	1
R4A8G19F2Pound7	4	Pound7	8	19	2	B	41185	41212	41241	NA	NA	41283	NA	1
R4A8G19F3Pound7	4	Pound7	8	19	3	B	41185	41212	NA	NA	NA	41283	NA	1
R4A8G19F4Pound7	4	Pound7	8	19	4	H	41185	41256	41256	NA	NA	41283	NA	1
R4A8G19F5Pound7	4	Pound7	8	19	5	H	41185	41212	41241	NA	NA	41283	NA	1
R3A1G19F1Pound7	3	Pound7	1	19	1	H	41185	41219	NA	NA	NA	41256	NA	1
R3A2G19F1Pound7	3	Pound7	2	19	1	H	41185	41234	41241	NA	NA	41297	NA	1
R3A2G19F2Pound7	3	Pound7	2	19	2	H	41185	41214	NA	NA	NA	41234	NA	1
R3A2G19F3Pound7	3	Pound7	2	19	3	H	41185	41214	41241	NA	NA	41297	NA	1
R3A2G19F4Pound7	3	Pound7	2	19	4	B	41185	41214	NA	NA	NA	41241	NA	1
R3A2G19F5Pound7	3	Pound7	2	19	5	B	41185	41214	41241	NA	NA	41310	NA	1
R3A4G19F1Pound7	3	Pound7	4	19	1	B	41185	41191	41226	NA	NA	41234	NA	1
R3A4G19F2Pound7	3	Pound7	4	19	2	B	41185	NA	NA	41191	NA	41198	NA	c
R3A4G19F3Pound7	3	Pound7	4	19	3	H	41185	41214	NA	NA	NA	41234	NA	1
R3A7G19F1Pound7	3	Pound7	7	19	1	B	41185	41214	41226	NA	NA	41310	NA	1
R3A7G19F2Pound7	3	Pound7	7	19	2	B	41185	41219	41226	NA	NA	41310	NA	1
R3A7G19F3Pound7	3	Pound7	7	19	3	B	41185	41214	NA	NA	NA	41234	NA	1
R3A8G19F1Pound7	3	Pound7	8	19	1	B	41185	41219	NA	NA	NA	41256	NA	1
R2A1G19F1Pound7	2	Pound7	1	19	1	H	41185	41296	41296	NA	NA	41311	NA	1
R2A1G19F2Pound7	2	Pound7	1	19	2	B	41185	41236	41249	NA	NA	41296	NA	1
R2A1G19F3Pound7	2	Pound7	1	19	3	B	41185	NA	NA	41192	NA	41198	NA	c
R2A1G19F4Pound7	2	Pound7	1	19	4	B	41185	NA	NA	41192	NA	41198	NA	c
R2A2G19F1Pound7	2	Pound7	2	19	1	B	41185	41228	41249	NA	NA	41296	NA	1
R2A3G19F1Pound7	2	Pound7	3	19	1	H	41185	41284	41284	NA	NA	41311	NA	1
R2A3G19F2Pound7	2	Pound7	3	19	2	B	41185	41228	41311	NA	NA	41325	NA	1
R2A3G19F3Pound7	2	Pound7	3	19	3	H	41185	41284	41284	NA	NA	41339	NA	1
R2A3G19F4Pound7	2	Pound7	3	19	4	H	41185	41228	41249	NA	NA	41339	NA	1
R2A3G19F5Pound7	2	Pound7	3	19	5	H	41185	41249	41249	NA	NA	41339	NA	1
R2A4G19F1Pound7	2	Pound7	4	19	1	B	41185	41249	41284	NA	NA	41339	NA	1
R2A4G19F2Pound7	2	Pound7	4	19	2	H	41185	41284	41284	NA	NA	41381	NA	1
R2A4G19F3Pound7	2	Pound7	4	19	3	H	41185	41228	41249	NA	NA	41311	NA	1
R2A4G19F4Pound7	2	Pound7	4	19	4	H	41185	41228	41249	NA	NA	41311	NA	1
R2A6G19F1Pound7	2	Pound7	6	19	1	B	41185	41228	41249	NA	NA	41311	NA	1
R2A8G19F1Pound7	2	Pound7	8	19	1	H	41185	41214	41249	NA	NA	41360	NA	1
R2A8G19F2Pound7	2	Pound7	8	19	2	H	41185	41192	41249	NA	NA	41339	NA	1
R2A8G19F3Pound7	2	Pound7	8	19	3	H	41185	41236	41249	NA	NA	41339	NA	1
R2A8G19F4Pound7	2	Pound7	8	19	4	H	41185	41228	41228	NA	NA	41249	NA	1
R2A8G19F5Pound7	2	Pound7	8	19	5	H	41185	41228	41296	NA	NA	41311	NA	1
R1A1G19F1Pound7	1	Pound7	1	19	1	B	41185	41228	41236	NA	NA	41284	NA	1
R1A1G19F2Pound7	1	Pound7	1	19	2	B	41185	41249	41249	NA	NA	41284	NA	1
R1A1G19F3Pound7	1	Pound7	1	19	3	B	41185	41249	41284	NA	NA	41311	NA	1
R1A1G19F4Pound7	1	Pound7	1	19	4	B	41185	41192	NA	NA	NA	41284	NA	1
R1A1G19F5Pound7	1	Pound7	1	19	5	H	41185	41228	41249	NA	NA	41311	NA	1
R1A1G19F6Pound7	1	Pound7	1	19	6	H	41185	41228	41249	NA	NA	41284	NA	1
R1A1G19F7Pound7	1	Pound7	1	19	7	H	41185	41228	NA	NA	NA	41236	NA	1
R1A2G19F1Pound7	1	Pound7	2	19	1	H	41185	41214	41249	NA	NA	41284	NA	1
R1A2G19F2Pound7	1	Pound7	2	19	2	H	41185	41284	41284	NA	NA	41396	NA	1
R1A2G19F4Pound7	1	Pound7	2	19	4	H	41185	41228	41249	NA	NA	41284	NA	1
R1A2G19F5Pound7	1	Pound7	2	19	5	H	41185	41228	41249	NA	NA	41284	NA	1
R1A2G19F6Pound7	1	Pound7	2	19	6	H	41185	41200	NA	NA	NA	41236	NA	1
R1A3G19F1Pound7	1	Pound7	3	19	1	H	41185	41228	41249	NA	NA	41284	NA	1
R1A3G19F2Pound7	1	Pound7	3	19	2	H	41185	41228	41249	NA	NA	41284	NA	1
R1A3G19F3Pound7	1	Pound7	3	19	3	H	41185	41228	41249	NA	NA	41284	NA	1
R1A3G19F4Pound7	1	Pound7	3	19	4	H	41185	41284	41284	NA	NA	41311	NA	1
R1A4G19F1Pound7	1	Pound7	4	19	1	H	41185	41228	41249	NA	NA	41284	NA	1
R1A4G19F2Pound7	1	Pound7	4	19	2	H	41185	41192	41249	NA	NA	41284	NA	1
R1A4G19F3Pound7	1	Pound7	4	19	3	H	41185	41284	41284	NA	NA	41311	NA	1
R1A4G19F4Pound7	1	Pound7	4	19	4	H	41185	41228	41249	NA	NA	41284	NA	1
R1A5G19F1Pound7	1	Pound7	5	19	1	B	41185	41200	41249	NA	NA	41284	NA	1
R1A6G19F1Pound7	1	Pound7	6	19	1	B	41185	41210	NA	NA	NA	41284	NA	1
R1A7G19F1Pound7	1	Pound7	7	19	1	B	41185	41249	41249	NA	NA	41284	NA	1
R1A8G19F1Pound7	1	Pound7	8	19	1	B	41185	NA	NA	41200	NA	41206	NA	c
R4A1G20F1Pound7	4	Pound7	1	20	1	H	41191	41290	41290	NA	NA	41373	NA	1
R4A1G20F2Pound7	4	Pound7	1	20	2	H	41191	41290	41290	NA	NA	41373	NA	1
R4A2G20F1Pound7	4	Pound7	2	20	1	B	41191	41226	41248	NA	NA	41318	NA	1
R4A2G20F2Pound7	4	Pound7	2	20	2	H	41191	41248	NA	NA	NA	41290	NA	1
R4A3G20F1Pound7	4	Pound7	3	20	1	B	41191	41219	41256	NA	NA	41290	NA	1
R4A3G20F2Pound7	4	Pound7	3	20	2	H	41191	41234	41248	NA	NA	41290	NA	1
R4A4G20F1Pound7	4	Pound7	4	20	1	B	41191	41226	41256	NA	NA	41318	NA	1
R4A5G20F1Pound7	4	Pound7	5	20	1	H	41191	41199	41248	NA	NA	41290	NA	1
R4A6G20F1Pound7	4	Pound7	6	20	1	H	41191	41212	41248	NA	NA	41318	NA	1
R4A6G20F2Pound7	4	Pound7	6	20	2	H	41191	41234	41248	NA	NA	41290	NA	1
R4A6G20F3Pound7	4	Pound7	6	20	3	H	41191	41234	41256	NA	NA	41290	NA	1
R4A8G20F1Pound7	4	Pound7	8	20	1	B	41191	41234	41248	NA	NA	41290	NA	1
R4A8G20F2Pound7	4	Pound7	8	20	2	H	41191	41212	41241	NA	NA	41290	NA	1
R4A8G20F3Pound7	4	Pound7	8	20	3	H	41191	41199	41226	NA	NA	41290	NA	1
R4A8G20F4Pound7	4	Pound7	8	20	4	H	41191	41226	41256	NA	NA	41290	NA	1
R4A8G20F5Pound7	4	Pound7	8	20	5	H	41191	41212	41226	NA	NA	41352	NA	1
R4A8G20F6Pound7	4	Pound7	8	20	6	B	41191	41212	41219	NA	NA	41290	NA	1
R4A8G20F7Pound7	4	Pound7	8	20	7	B	41191	41256	NA	NA	NA	41352	NA	1
R4A8G20F8Pound7	4	Pound7	8	20	8	H	41191	41226	41256	NA	NA	41290	NA	1
R4A8G20F9Pound7	4	Pound7	8	20	9	H	41191	41212	41256	NA	NA	41290	NA	1
R4A8G20F10Pound7	4	Pound7	8	20	10	H	41191	41212	41248	NA	NA	41290	NA	1
R4A8G20F11Pound7	4	Pound7	8	20	11	H	41191	41234	NA	NA	NA	41290	NA	1
R4A8G20F12Pound7	4	Pound7	8	20	12	H	41191	41212	41234	NA	NA	41256	NA	1
R3A1G20F1Pound7	3	Pound7	1	20	1	B	41191	41248	NA	NA	NA	41256	NA	1
R3A1G20F2Pound7	3	Pound7	1	20	2	B	41191	NA	NA	NA	NA	NA	41331	0
R3A1G20F3Pound7	3	Pound7	1	20	3	B	41191	41248	NA	NA	NA	41290	NA	1
R3A1G20F4Pound7	3	Pound7	1	20	4	H	41191	41214	NA	NA	NA	41234	NA	1
R3A1G20F6Pound7	3	Pound7	1	20	6	H	41191	41256	41290	NA	NA	41318	NA	1
R3A1G20F7Pound7	3	Pound7	1	20	7	H	41191	41241	41241	NA	NA	41256	NA	1
R3A1G20F8Pound7	3	Pound7	1	20	8	H	41191	41290	41290	NA	NA	41318	NA	1
R3A1G20F9Pound7	3	Pound7	1	20	9	H	41191	41318	41318	NA	NA	41373	NA	1
R3A1G20F10Pound7	3	Pound7	1	20	10	H	41191	41214	NA	NA	NA	41256	NA	1
R3A1G20F11Pound7	3	Pound7	1	20	11	H	41191	41290	41290	NA	NA	41352	NA	1
R3A2G20F1Pound7	3	Pound7	2	20	1	B	41191	41214	NA	NA	NA	41234	NA	1
R3A2G20F2Pound7	3	Pound7	2	20	2	B	41191	41290	41290	NA	NA	41331	NA	1
R3A2G20F3Pound7	3	Pound7	2	20	3	H	41191	41226	41248	NA	NA	41318	NA	1
R3A2G20F4Pound7	3	Pound7	2	20	4	B	41191	41199	41241	NA	NA	41318	NA	1
R3A2G20F5Pound7	3	Pound7	2	20	5	H	41191	41303	41303	NA	NA	41331	NA	1
R3A5G20F1Pound7	3	Pound7	5	20	1	H	41191	41214	41226	NA	NA	41234	NA	1
R3A5G20F2Pound7	3	Pound7	5	20	2	H	41191	41214	41241	NA	NA	41318	NA	1
R3A5G20F3Pound7	3	Pound7	5	20	3	H	41191	41214	NA	NA	NA	41234	NA	1
R3A5G20F4Pound7	3	Pound7	5	20	4	B	41191	41214	NA	NA	NA	41234	NA	1
R3A7G20F1Pound7	3	Pound7	7	20	1	B	41191	41214	41226	NA	NA	41318	NA	1
R3A8G20F1Pound7	3	Pound7	8	20	1	B	41191	41219	NA	NA	NA	41256	NA	1
R3A8G20F2Pound7	3	Pound7	8	20	2	B	41191	41214	NA	NA	NA	41256	NA	1
R3A8G20F3Pound7	3	Pound7	8	20	3	H	41191	41234	NA	NA	NA	41256	NA	1
R3A8G20F4Pound7	3	Pound7	8	20	4	B	41191	41214	NA	NA	NA	41256	NA	1
R2A1G20F1Pound7	2	Pound7	1	20	1	B	41191	41291	41291	NA	NA	41353	NA	1
R2A1G20F2Pound7	2	Pound7	1	20	2	B	41191	41249	41291	NA	NA	41353	NA	1
R2A1G20F3Pound7	2	Pound7	1	20	3	H	41191	41228	41291	NA	NA	41317	NA	1
R2A1G20F4Pound7	2	Pound7	1	20	4	H	41191	41291	41291	NA	NA	41353	NA	1
R2A1G20F5Pound7	2	Pound7	1	20	5	H	41191	41228	NA	NA	NA	41304	NA	1
R2A2G20F1Pound7	2	Pound7	2	20	1	B	41191	41214	41291	NA	NA	41332	NA	1
R2A2G20F2Pound7	2	Pound7	2	20	2	B	41191	41214	41249	NA	NA	41332	NA	1
R2A2G20F3Pound7	2	Pound7	2	20	3	H	41191	41291	41291	NA	NA	41374	NA	1
R2A3G20F1Pound7	2	Pound7	3	20	1	B	41191	41291	41291	NA	NA	41332	NA	1
R2A3G20F2Pound7	2	Pound7	3	20	2	H	41191	41291	41291	NA	NA	41317	NA	1
R2A4G20F1Pound7	2	Pound7	4	20	1	B	41191	41236	41249	NA	NA	41332	NA	1
R2A4G20F2Pound7	2	Pound7	4	20	2	B	41191	NA	NA	41214	NA	41219	NA	c
R2A4G20F3Pound7	2	Pound7	4	20	3	B	41191	41214	41249	NA	NA	41332	NA	1
R2A4G20F4Pound7	2	Pound7	4	20	4	H	41191	41291	41291	NA	NA	41332	NA	1
R2A5G20F1Pound7	2	Pound7	5	20	1	B	41191	NA	NA	41214	NA	41219	NA	c
R2A5G20F2Pound7	2	Pound7	5	20	2	H	41191	41228	NA	NA	NA	41236	NA	1
R2A6G20F1Pound7	2	Pound7	6	20	1	H	41191	41228	41249	NA	NA	41304	NA	1
R2A7G20F1Pound7	2	Pound7	7	20	1	H	41191	41236	41291	NA	NA	41332	NA	1
R2A7G20F2Pound7	2	Pound7	7	20	2	H	41191	41236	41249	NA	NA	41332	NA	1
R2A8G20F1Pound7	2	Pound7	8	20	1	B	41191	41291	41304	NA	NA	41332	NA	1
R2A8G20F2Pound7	2	Pound7	8	20	2	B	41191	41228	41291	NA	NA	41332	NA	1
R2A8G20F3Pound7	2	Pound7	8	20	3	B	41191	41228	41249	NA	NA	41317	NA	1
R2A8G20F4Pound7	2	Pound7	8	20	4	H	41191	41200	41228	NA	NA	41317	NA	1
R2A8G20F5Pound7	2	Pound7	8	20	5	H	41191	41236	41291	NA	NA	41332	NA	1
R2A8G20F6Pound7	2	Pound7	8	20	6	H	41191	NA	NA	NA	NA	NA	41317	0
R2A8G20F7Pound7	2	Pound7	8	20	7	H	41191	41228	41228	NA	NA	41317	NA	1
R2A8G20F8Pound7	2	Pound7	8	20	8	H	41191	41291	41291	NA	NA	41317	NA	1
R2A8G20F9Pound7	2	Pound7	8	20	9	H	41191	41200	41228	NA	NA	41249	NA	1
R1A1G20F1Pound7	1	Pound7	1	20	1	B	41191	41240	41249	NA	NA	41291	NA	1
R1A1G20F2Pound7	1	Pound7	1	20	2	H	41191	NA	NA	41228	NA	41233	NA	c
R1A2G20F1Pound7	1	Pound7	2	20	1	B	41191	41240	NA	NA	NA	41291	NA	1
R1A2G20F2Pound7	1	Pound7	2	20	2	H	41191	41228	NA	NA	NA	41291	NA	1
R1A2G20F3Pound7	1	Pound7	2	20	3	H	41191	41291	41291	NA	NA	41353	NA	1
R1A2G20F4Pound7	1	Pound7	2	20	4	H	41191	41207	41249	NA	NA	41332	NA	1
R1A2G20F5Pound7	1	Pound7	2	20	5	H	41191	41240	41249	NA	NA	41332	NA	1
R1A3G20F1Pound7	1	Pound7	3	20	1	H	41191	41240	NA	NA	NA	41291	NA	1
R1A3G20F2Pound7	1	Pound7	3	20	2	H	41191	41291	41291	NA	NA	41402	NA	1
R1A3G20F3Pound7	1	Pound7	3	20	3	H	41191	41249	41249	NA	NA	41291	NA	1
R1A3G20F4Pound7	1	Pound7	3	20	4	H	41191	41240	41249	NA	NA	41291	NA	1
R1A3G20F5Pound7	1	Pound7	3	20	5	H	41191	41291	41291	NA	NA	41317	NA	1
R1A3G20F6Pound7	1	Pound7	3	20	6	H	41191	41291	41291	NA	NA	41353	NA	1
R1A4G20F1Pound7	1	Pound7	4	20	1	B	41191	41200	41228	NA	NA	41240	NA	1
R1A5G20F2Pound7	1	Pound7	5	20	2	H	41191	41228	41249	NA	NA	41304	NA	1
R1A5G20F3Pound7	1	Pound7	5	20	3	H	41191	41207	41249	NA	NA	41304	NA	1
R1A5G20F4Pound7	1	Pound7	5	20	4	B	41191	41240	NA	NA	NA	41304	NA	1
R1A5G20F5Pound7	1	Pound7	5	20	5	B	41191	NA	NA	NA	41240	41248	NA	ot
R1A7G20F1Pound7	1	Pound7	7	20	1	B	41191	41228	41317	NA	NA	41353	NA	1
R1A7G20F2Pound7	1	Pound7	7	20	2	B	41191	41228	41317	NA	NA	41332	NA	1
R1A8G20F1Pound7	1	Pound7	8	20	1	B	41191	NA	NA	41249	NA	41255	NA	c
R4A1G21F1Pound7	4	Pound7	1	21	1	B	41199	41226	41283	NA	NA	41324	NA	1
R4A2G21F1Pound7	4	Pound7	2	21	1	B	41199	41226	NA	NA	NA	41283	NA	1
R4A2G21F2Pound7	4	Pound7	2	21	2	B	41199	41234	41256	NA	NA	41283	NA	1
R4A2G21F3Pound7	4	Pound7	2	21	3	H	41199	41283	41283	NA	NA	41324	NA	1
R4A3G21F1Pound7	4	Pound7	3	21	1	B	41199	41283	41283	NA	NA	41324	NA	1
R4A3G21F2Pound7	4	Pound7	3	21	2	B	41199	41283	41283	NA	NA	41324	NA	1
R4A3G21F3Pound7	4	Pound7	3	21	3	B	41199	41256	NA	NA	NA	41283	NA	1
R4A3G21F4Pound7	4	Pound7	3	21	4	H	41199	41226	41283	NA	NA	41324	NA	1
R4A4G21F1Pound7	4	Pound7	4	21	1	H	41199	41206	41283	NA	NA	41358	NA	1
R4A4G21F2Pound7	4	Pound7	4	21	2	H	41199	41226	41248	NA	NA	41283	NA	1
R4A4G21F3Pound7	4	Pound7	4	21	3	H	41199	41226	41248	NA	NA	41358	NA	1
R4A4G21F4Pound7	4	Pound7	4	21	4	H	41199	41226	41248	NA	NA	41358	NA	1
R4A4G21F5Pound7	4	Pound7	4	21	5	B	41199	41206	41248	NA	NA	41283	NA	1
R4A4G21F6Pound7	4	Pound7	4	21	6	H	41199	41226	41256	NA	NA	41283	NA	1
R4A4G21F7Pound7	4	Pound7	4	21	7	H	41199	41226	41283	NA	NA	41338	NA	1
R4A4G21F8Pound7	4	Pound7	4	21	8	H	41199	41283	41283	NA	NA	41345	NA	1
R4A4G21F9Pound7	4	Pound7	4	21	9	H	41199	41234	41256	NA	NA	41345	NA	1
R4A4G21F10Pound7	4	Pound7	4	21	10	H	41199	41283	41283	NA	NA	41345	NA	1
R4A4G21F11Pound7	4	Pound7	4	21	11	B	41199	41226	41248	NA	NA	41338	NA	1
R4A4G21F12Pound7	4	Pound7	4	21	12	H	41199	41234	NA	NA	NA	41283	NA	1
R4A4G21F13Pound7	4	Pound7	4	21	13	H	41199	41226	41283	NA	NA	41310	NA	1
R4A4G21F14Pound7	4	Pound7	4	21	14	H	41199	41283	41283	NA	NA	41324	NA	1
R4A5G21F1Pound7	4	Pound7	5	21	1	H	41199	41241	NA	NA	NA	41338	NA	1
R4A5G21F2Pound7	4	Pound7	5	21	2	H	41199	41206	41256	NA	NA	41324	NA	1
R4A5G21F3Pound7	4	Pound7	5	21	3	H	41199	41256	41283	NA	NA	41310	NA	1
R4A5G21F4Pound7	4	Pound7	5	21	4	H	41199	41283	41283	NA	NA	41310	NA	1
R4A5G21F5Pound7	4	Pound7	5	21	5	H	41199	41256	41283	NA	NA	41310	NA	1
R4A5G21F7Pound7	4	Pound7	5	21	7	H	41199	41234	41283	NA	NA	41310	NA	1
R4A5G21F8Pound7	4	Pound7	5	21	8	H	41199	41212	41241	NA	NA	41283	NA	1
R4A5G21F9Pound7	4	Pound7	5	21	9	B	41199	41212	41248	NA	NA	41283	NA	1
R4A5G21F10Pound7	4	Pound7	5	21	10	B	41199	41226	41283	NA	NA	41338	NA	1
R4A5G21F11Pound7	4	Pound7	5	21	11	H	41199	41234	41297	NA	NA	41338	NA	1
R4A6G21F1Pound7	4	Pound7	6	21	1	B	41199	41256	41283	NA	NA	41324	NA	1
R4A6G21F2Pound7	4	Pound7	6	21	2	H	41199	41248	41283	NA	NA	41324	NA	1
R4A6G21F3Pound7	4	Pound7	6	21	3	H	41199	41226	41256	NA	NA	41283	NA	1
R4A6G21F4Pound7	4	Pound7	6	21	4	H	41199	41234	41256	NA	NA	41324	NA	1
R4A6G21F5Pound7	4	Pound7	6	21	5	H	41199	41283	NA	NA	NA	41352	NA	1
R4A6G21F6Pound7	4	Pound7	6	21	6	H	41199	NA	NA	41206	NA	41212	NA	c
R4A6G21F7Pound7	4	Pound7	6	21	7	H	41199	41283	41283	NA	NA	41310	NA	1
R4A6G21F8Pound7	4	Pound7	6	21	8	H	41199	41256	41256	NA	NA	41283	NA	1
R4A6G21F9Pound7	4	Pound7	6	21	9	H	41199	41206	41256	NA	NA	41283	NA	1
R4A6G21F10Pound7	4	Pound7	6	21	10	H	41199	41241	41283	NA	NA	41324	NA	1
R4A6G21F11Pound7	4	Pound7	6	21	11	H	41199	41283	41283	NA	NA	41338	NA	1
R4A6G21F12Pound7	4	Pound7	6	21	12	H	41199	NA	NA	41206	NA	41212	NA	c
R4A8G21F1Pound7	4	Pound7	8	21	1	B	41199	41241	41248	NA	NA	41283	NA	1
R4A8G21F2Pound7	4	Pound7	8	21	2	B	41199	41256	41283	NA	NA	41297	NA	1
R4A8G21F3Pound7	4	Pound7	8	21	3	B	41199	41283	41283	NA	NA	41324	NA	1
R4A8G21F4Pound7	4	Pound7	8	21	4	B	41199	41256	41283	NA	NA	41324	NA	1
R4A8G21F5Pound7	4	Pound7	8	21	5	H	41199	41234	41283	NA	NA	41324	NA	1
R4A8G21F6Pound7	4	Pound7	8	21	6	H	41199	41310	41324	NA	NA	41423	NA	1
R3A1G21F1Pound7	3	Pound7	1	21	1	B	41199	41283	41283	NA	NA	41310	NA	1
R3A1G21F2Pound7	3	Pound7	1	21	2	B	41199	41256	41283	NA	NA	41310	NA	1
R3A1G21F3Pound7	3	Pound7	1	21	3	B	41199	NA	NA	NA	NA	NA	41310	0
R3A1G21F4Pound7	3	Pound7	1	21	4	H	41199	41214	41241	NA	NA	41256	NA	1
R3A1G21F5Pound7	3	Pound7	1	21	5	H	41199	41283	41283	NA	NA	41310	NA	1
R3A2G21F1Pound7	3	Pound7	2	21	1	B	41199	41283	41283	NA	NA	41310	NA	1
R3A2G21F2Pound7	3	Pound7	2	21	2	H	41199	41283	41283	NA	NA	41310	NA	1
R3A2G21F3Pound7	3	Pound7	2	21	3	H	41199	NA	NA	NA	NA	NA	41325	0
R3A2G21F4Pound7	3	Pound7	2	21	4	B	41199	41256	41283	NA	NA	41325	NA	1
R3A4G21F1Pound7	3	Pound7	4	21	1	B	41199	41234	41248	NA	NA	41310	NA	1
R3A4G21F2Pound7	3	Pound7	4	21	2	B	41199	41310	NA	NA	NA	41423	NA	1
R3A5G21F1Pound7	3	Pound7	5	21	1	B	41199	41283	41283	NA	NA	41310	NA	1
R3A5G21F2Pound7	3	Pound7	5	21	2	H	41199	41234	41283	NA	NA	41310	NA	1
R3A5G21F3Pound7	3	Pound7	5	21	3	H	41199	41256	41283	NA	NA	41310	NA	1
R3A7G21F1Pound7	3	Pound7	7	21	1	B	41199	41256	41283	NA	NA	41310	NA	1
R3A7G21F2Pound7	3	Pound7	7	21	2	H	41199	41256	41297	NA	NA	41310	NA	1
R3A7G21F3Pound7	3	Pound7	7	21	3	H	41199	41283	41283	NA	NA	41310	NA	1
R3A7G21F4Pound7	3	Pound7	7	21	4	H	41199	41256	41283	NA	NA	41310	NA	1
R3A7G21F5Pound7	3	Pound7	7	21	5	B	41199	41248	41248	NA	NA	41325	NA	1
R3A7G21F6Pound7	3	Pound7	7	21	6	B	41199	41256	41283	NA	NA	41310	NA	1
R3A8G21F1Pound7	3	Pound7	8	21	1	B	41199	41234	41256	NA	NA	41325	NA	1
R3A8G21F2Pound7	3	Pound7	8	21	2	H	41199	41234	41256	NA	NA	41283	NA	1
R3A8G21F3Pound7	3	Pound7	8	21	3	H	41199	41226	41248	NA	NA	41297	NA	1
R3A8G21F4Pound7	3	Pound7	8	21	4	H	41199	41256	41256	NA	NA	41310	NA	1
R3A8G21F5Pound7	3	Pound7	8	21	5	H	41199	41241	41256	NA	NA	41338	NA	1
R3A8G21F6Pound7	3	Pound7	8	21	6	H	41199	41234	41256	NA	NA	41310	NA	1
R3A8G21F7Pound7	3	Pound7	8	21	7	H	41199	41338	41338	NA	NA	41394	NA	1
R3A8G21F8Pound7	3	Pound7	8	21	8	H	41199	41219	41256	NA	NA	41338	NA	1
R3A8G21F9Pound7	3	Pound7	8	21	9	H	41199	41214	41256	NA	NA	41358	NA	1
R3A8G21F10Pound7	3	Pound7	8	21	10	H	41199	41214	41256	NA	NA	41358	NA	1
R3A8G21F11Pound7	3	Pound7	8	21	11	B	41199	NA	NA	41256	NA	41262	NA	c
R2A1G21F1Pound7	2	Pound7	1	21	1	B	41199	NA	NA	41214	NA	41219	NA	c
R2A1G21F2Pound7	2	Pound7	1	21	2	H	41199	41296	41296	NA	NA	41339	NA	1
R2A1G21F3Pound7	2	Pound7	1	21	3	H	41199	41249	41284	NA	NA	41339	NA	1
R2A1G21F4Pound7	2	Pound7	1	21	4	H	41199	41207	NA	NA	NA	41284	NA	1
R2A2G21F1Pound7	2	Pound7	2	21	1	H	41199	41284	41284	NA	NA	41339	NA	1
R2A3G21F1Pound7	2	Pound7	3	21	1	B	41199	41284	41284	NA	NA	41339	NA	1
R2A3G21F2Pound7	2	Pound7	3	21	2	H	41199	41284	41284	NA	NA	41339	NA	1
R2A3G21F3Pound7	2	Pound7	3	21	3	H	41199	41249	41284	NA	NA	41284	NA	1
R2A3G21F4Pound7	2	Pound7	3	21	4	H	41199	41284	41284	NA	NA	41339	NA	1
R2A4G21F1Pound7	2	Pound7	4	21	1	B	41199	41284	41284	NA	NA	41339	NA	1
R2A4G21F2Pound7	2	Pound7	4	21	2	H	41199	41284	41284	NA	NA	41339	NA	1
R2A4G21F3Pound7	2	Pound7	4	21	3	H	41199	41284	41284	NA	NA	41339	NA	1
R2A5G21F1Pound7	2	Pound7	5	21	1	B	41199	41284	41284	NA	NA	41381	NA	1
R2A7G21F1Pound7	2	Pound7	7	21	1	H	41199	41284	41284	NA	NA	41366	NA	1
R2A8G21F1Pound7	2	Pound7	8	21	1	B	41199	41249	NA	NA	NA	41339	NA	1
R1A1G21F1Pound7	1	Pound7	1	21	1	B	41199	41228	NA	NA	NA	41284	NA	1
R1A1G21F2Pound7	1	Pound7	1	21	2	B	41199	41228	NA	NA	NA	41284	NA	1
R1A1G21F3Pound7	1	Pound7	1	21	3	B	41199	41240	NA	NA	NA	41284	NA	1
R1A1G21F4Pound7	1	Pound7	1	21	4	B	41199	41284	41284	NA	NA	41311	NA	1
R1A1G21F5Pound7	1	Pound7	1	21	5	B	41199	41284	41284	NA	NA	41325	NA	1
R1A1G21F6Pound7	1	Pound7	1	21	6	H	41199	41284	41284	NA	NA	41311	NA	1
R1A1G21F7Pound7	1	Pound7	1	21	7	H	41199	41284	41296	NA	NA	41339	NA	1
R1A1G21F8Pound7	1	Pound7	1	21	8	H	41199	41284	41284	NA	NA	41311	NA	1
R1A1G21F9Pound7	1	Pound7	1	21	9	H	41199	41284	41284	NA	NA	41325	NA	1
R1A1G21F10Pound7	1	Pound7	1	21	10	H	41199	41214	41249	NA	NA	41311	NA	1
R1A1G21F11Pound7	1	Pound7	1	21	11	H	41199	41228	41228	NA	NA	41240	NA	1
R1A1G21F12Pound7	1	Pound7	1	21	12	H	41199	41228	41228	NA	NA	41240	NA	1
R1A1G21F13Pound7	1	Pound7	1	21	13	H	41199	41214	41228	NA	NA	41240	NA	1
R1A1G21F14Pound7	1	Pound7	1	21	14	H	41199	41284	41284	NA	NA	41311	NA	1
R1A1G21F15Pound7	1	Pound7	1	21	15	H	41199	41228	41249	NA	NA	41284	NA	1
R1A1G21F16Pound7	1	Pound7	1	21	16	H	41199	41240	41284	NA	NA	41339	NA	1
R1A1G21F17Pound7	1	Pound7	1	21	17	H	41199	41240	NA	NA	NA	41284	NA	1
R1A2G21F1Pound7	1	Pound7	2	21	1	B	41199	41284	41284	NA	NA	41311	NA	1
R1A2G21F2Pound7	1	Pound7	2	21	2	B	41199	41284	41284	NA	NA	41339	NA	1
R1A2G21F3Pound7	1	Pound7	2	21	3	H	41199	41284	41284	NA	NA	41346	NA	1
R1A2G21F4Pound7	1	Pound7	2	21	4	H	41199	41284	41284	NA	NA	41296	NA	1
R1A2G21F5Pound7	1	Pound7	2	21	5	H	41199	41240	41249	NA	NA	41325	NA	1
R1A2G21F6Pound7	1	Pound7	2	21	6	H	41199	41284	41284	NA	NA	41325	NA	1
R1A2G21F7Pound7	1	Pound7	2	21	7	H	41199	41284	41284	NA	NA	41325	NA	1
R1A2G21F8Pound7	1	Pound7	2	21	8	H	41199	41284	41284	NA	NA	41325	NA	1
R1A2G21F10Pound7	1	Pound7	2	21	10	H	41199	41284	41284	NA	NA	41311	NA	1
R1A2G21F11Pound7	1	Pound7	2	21	11	H	41199	41214	41249	NA	NA	41284	NA	1
R1A2G21F12Pound7	1	Pound7	2	21	12	H	41199	41296	NA	NA	NA	41311	NA	1
R1A2G21F18Pound7	1	Pound7	2	21	18	B	41199	41228	41249	NA	NA	41284	NA	1
R1A3G21F1Pound7	1	Pound7	3	21	1	H	41199	41284	41284	NA	NA	41325	NA	1
R1A3G21F3Pound7	1	Pound7	3	21	3	H	41199	41284	41284	NA	NA	41311	NA	1
R1A3G21F4Pound7	1	Pound7	3	21	4	B	41199	41207	NA	NA	NA	41240	NA	1
R1A4G21F1Pound7	1	Pound7	4	21	1	B	41199	41284	41284	NA	NA	41325	NA	1
R1A4G21F2Pound7	1	Pound7	4	21	2	B	41199	41240	41284	NA	NA	41325	NA	1
R1A4G21F3Pound7	1	Pound7	4	21	3	H	41199	41228	NA	NA	NA	41396	NA	1
R1A4G21F4Pound7	1	Pound7	4	21	4	H	41199	41228	41284	NA	NA	41325	NA	1
R1A4G21F5Pound7	1	Pound7	4	21	5	H	41199	41240	41284	NA	NA	41325	NA	1
R1A4G21F6Pound7	1	Pound7	4	21	6	H	41199	41214	41249	NA	NA	41284	NA	1
R1A5G21F1Pound7	1	Pound7	5	21	1	B	41199	41284	41284	NA	NA	41311	NA	1
R1A5G21F2Pound7	1	Pound7	5	21	2	B	41199	41240	NA	NA	NA	41311	NA	1
R1A5G21F3Pound7	1	Pound7	5	21	3	H	41199	41240	41249	NA	NA	41284	NA	1
R1A5G21F4Pound7	1	Pound7	5	21	4	H	41199	NA	NA	NA	41284	41291	NA	1
R1A6G21F1Pound7	1	Pound7	6	21	1	H	41199	41228	41284	NA	NA	41339	NA	1
R1A6G21F2Pound7	1	Pound7	6	21	2	H	41199	41207	41249	NA	NA	41284	NA	1
R1A7G21F1Pound7	1	Pound7	7	21	1	B	41199	41240	41249	NA	NA	41284	NA	1
R1A7G21F2Pound7	1	Pound7	7	21	2	B	41199	41240	41284	NA	NA	41311	NA	1
R1A7G21F3Pound7	1	Pound7	7	21	3	B	41199	41240	41284	NA	NA	41311	NA	1
R1A7G21F4Pound7	1	Pound7	7	21	4	H	41199	41284	41284	NA	NA	41325	NA	1
R1A7G21F5Pound7	1	Pound7	7	21	5	H	41199	41284	41296	NA	NA	41339	NA	1
R1A7G21F6Pound7	1	Pound7	7	21	6	H	41199	41284	41284	NA	NA	41325	NA	1
R1A7G21F7Pound7	1	Pound7	7	21	7	H	41199	41228	41249	NA	NA	41339	NA	1
R1A8G21F1Pound7	1	Pound7	8	21	1	B	41199	41214	41249	NA	NA	41311	NA	1
R1A8G21F2Pound7	1	Pound7	8	21	2	B	41199	41240	41249	NA	NA	41311	NA	1
R1A8G21F3Pound7	1	Pound7	8	21	3	B	41199	41214	41249	NA	NA	41296	NA	1
R1A8G21F4Pound7	1	Pound7	8	21	4	B	41199	41240	41284	NA	NA	41311	NA	1
R1A8G21F5Pound7	1	Pound7	8	21	5	H	41199	41249	41284	NA	NA	41311	NA	1
R1A8G21F6Pound7	1	Pound7	8	21	6	H	41199	41284	41284	NA	NA	41360	NA	1
R1A8G21F7Pound7	1	Pound7	8	21	7	H	41199	41284	41296	NA	NA	41360	NA	1
R1A8G21F8Pound7	1	Pound7	8	21	8	H	41199	41249	41284	NA	NA	41360	NA	1
R1A8G21F9Pound7	1	Pound7	8	21	9	H	41199	41284	41284	NA	NA	41311	NA	1
R1A8G21F10Pound7	1	Pound7	8	21	10	H	41199	41249	41284	NA	NA	41325	NA	1
R1A8G21F11Pound7	1	Pound7	8	21	11	H	41199	41284	41284	NA	NA	41325	NA	1
R1A8G21F12Pound7	1	Pound7	8	21	12	H	41199	41284	41284	NA	NA	41325	NA	1
R4A2G22F1Pound7	4	Pound7	2	22	1	B	41206	41212	41248	NA	NA	41290	NA	1
R4A2G22F2Pound7	4	Pound7	2	22	2	B	41206	41290	41290	NA	NA	41352	NA	1
R4A2G22F3Pound7	4	Pound7	2	22	3	B	41206	41290	41290	NA	NA	41352	NA	1
R4A2G22F4Pound7	4	Pound7	2	22	4	B	41206	41234	41248	NA	NA	41318	NA	1
R4A2G22F5Pound7	4	Pound7	2	22	5	H	41206	41290	41290	NA	NA	41352	NA	1
R4A2G22F6Pound7	4	Pound7	2	22	6	H	41206	41256	41331	NA	NA	41415	NA	1
R4A2G22F7Pound7	4	Pound7	2	22	7	H	41206	41331	41331	NA	NA	41352	NA	1
R4A2G22F8Pound7	4	Pound7	2	22	8	H	41206	41256	41290	NA	NA	41352	NA	1
R4A2G22F9Pound7	4	Pound7	2	22	9	H	41206	41234	41248	NA	NA	41290	NA	1
R4A2G22F10Pound7	4	Pound7	2	22	10	H	41206	41234	41290	NA	NA	41352	NA	1
R4A4G22F1Pound7	4	Pound7	4	22	1	H	41206	41226	41290	NA	NA	41318	NA	1
R4A4G22F2Pound7	4	Pound7	4	22	2	H	41206	41256	41290	NA	NA	41373	NA	1
R4A4G22F3Pound7	4	Pound7	4	22	3	H	41206	41256	41290	NA	NA	41373	NA	1
R4A4G22F4Pound7	4	Pound7	4	22	4	H	41206	41256	41290	NA	NA	41373	NA	1
R4A4G22F5Pound7	4	Pound7	4	22	5	H	41206	41226	41234	NA	NA	41318	NA	1
R4A4G22F6Pound7	4	Pound7	4	22	6	H	41206	41290	41290	NA	NA	41352	NA	1
R4A5G22F1Pound7	4	Pound7	5	22	1	B	41206	41241	NA	NA	NA	41290	NA	1
R4A5G22F2Pound7	4	Pound7	5	22	2	H	41206	41241	41290	NA	NA	41318	NA	1
R4A5G22F3Pound7	4	Pound7	5	22	3	H	41206	41234	41290	NA	NA	41318	NA	1
R4A5G22F4Pound7	4	Pound7	5	22	4	H	41206	41248	41290	NA	NA	41318	NA	1
R4A5G22F5Pound7	4	Pound7	5	22	5	H	41206	41290	41290	NA	NA	41352	NA	1
R4A5G22F6Pound7	4	Pound7	5	22	6	H	41206	41248	NA	NA	NA	41318	NA	1
R4A5G22F7Pound7	4	Pound7	5	22	7	H	41206	41256	41290	NA	NA	41373	NA	1
R4A6G22F1Pound7	4	Pound7	6	22	1	H	41206	41234	41290	NA	NA	41352	NA	1
R4A6G22F2Pound7	4	Pound7	6	22	2	H	41206	41234	41290	NA	NA	41331	NA	1
R4A6G22F3Pound7	4	Pound7	6	22	3	H	41206	41234	41290	NA	NA	41352	NA	1
R4A6G22F4Pound7	4	Pound7	6	22	4	H	41206	41256	41290	NA	NA	41318	NA	1
R4A6G22F5Pound7	4	Pound7	6	22	5	H	41206	41256	41256	NA	NA	41318	NA	1
R4A6G22F6Pound7	4	Pound7	6	22	6	H	41206	41234	41290	NA	NA	41318	NA	1
R4A6G22F7Pound7	4	Pound7	6	22	7	H	41206	41290	41290	NA	NA	41352	NA	1
R4A6G22F8Pound7	4	Pound7	6	22	8	H	41206	41212	41241	NA	NA	41290	NA	1
R4A6G22F9Pound7	4	Pound7	6	22	9	H	41206	41256	NA	NA	NA	41290	NA	1
R4A6G22F10Pound7	4	Pound7	6	22	10	H	41206	41226	41248	NA	NA	41290	NA	1
R4A8G22F1Pound7	4	Pound7	8	22	1	B	41206	41290	41290	NA	NA	41331	NA	1
R4A8G22F2Pound7	4	Pound7	8	22	2	B	41206	41234	41290	NA	NA	41318	NA	1
R4A8G22F3Pound7	4	Pound7	8	22	3	B	41206	41256	41290	NA	NA	41352	NA	1
R4A8G22F4Pound7	4	Pound7	8	22	4	H	41206	41212	41234	NA	NA	41352	NA	1
R3A1G22F1Pound7	3	Pound7	1	22	1	B	41206	NA	NA	41226	NA	41233	NA	c
R3A1G22F2Pound7	3	Pound7	1	22	2	B	41206	NA	NA	NA	41290	41297	NA	ot
R3A1G22F3Pound7	3	Pound7	1	22	3	H	41206	41290	41290	NA	NA	41373	NA	1
R3A1G22F4Pound7	3	Pound7	1	22	4	H	41206	41290	41290	NA	NA	41318	NA	1
R3A1G22F5Pound7	3	Pound7	1	22	5	H	41206	NA	NA	41214	NA	41219	NA	c
R3A2G22F1Pound7	3	Pound7	2	22	1	B	41206	NA	NA	NA	41290	41297	NA	ot
R3A2G22F2Pound7	3	Pound7	2	22	2	H	41206	41290	41290	NA	NA	41373	NA	1
R3A2G22F3Pound7	3	Pound7	2	22	3	B	41206	NA	NA	41234	NA	41241	NA	c
R3A2G22F4Pound7	3	Pound7	2	22	4	H	41206	41290	41290	NA	NA	41352	NA	1
R3A2G22F5Pound7	3	Pound7	2	22	5	H	41206	41290	41290	NA	NA	41373	NA	1
R3A4G22F1Pound7	3	Pound7	4	22	1	H	41206	41290	41290	NA	NA	41331	NA	1
R3A5G22F1Pound7	3	Pound7	5	22	1	H	41206	41290	41290	NA	NA	41331	NA	1
R3A5G22F2Pound7	3	Pound7	5	22	2	H	41206	41290	41290	NA	NA	41352	NA	1
R3A7G22F1Pound7	3	Pound7	7	22	1	B	41206	41234	41290	NA	NA	41318	NA	1
R3A7G22F2Pound7	3	Pound7	7	22	2	B	41206	41241	41256	NA	NA	41256	NA	1
R3A8G22F1Pound7	3	Pound7	8	22	1	H	41206	41226	41290	NA	NA	41352	NA	1
R3A8G22F2Pound7	3	Pound7	8	22	2	H	41206	41290	41290	NA	NA	41373	NA	1
R3A8G22F3Pound7	3	Pound7	8	22	3	H	41206	41256	41290	NA	NA	41331	NA	1
R3A8G22F4Pound7	3	Pound7	8	22	4	H	41206	41219	41256	NA	NA	41303	NA	1
R3A8G22F5Pound7	3	Pound7	8	22	5	H	41206	41219	41290	NA	NA	41331	NA	1
R2A1G22F1Pound7	2	Pound7	1	22	1	B	41206	NA	NA	41249	NA	41255	NA	c
R2A2G22F1Pound7	2	Pound7	2	22	1	B	41206	NA	NA	NA	NA	NA	41332	0
R2A3G22F1Pound7	2	Pound7	3	22	1	B	41206	41304	NA	NA	NA	41388	NA	1
R2A3G22F2Pound7	2	Pound7	3	22	2	H	41206	41291	41291	NA	NA	41374	NA	1
R2A3G22F3Pound7	2	Pound7	3	22	3	H	41206	41236	41291	NA	NA	41332	NA	1
R2A4G22F1Pound7	2	Pound7	4	22	1	H	41206	41249	41291	NA	NA	41332	NA	1
R2A4G22F2Pound7	2	Pound7	4	22	2	H	41206	41317	NA	NA	NA	41374	NA	1
R2A4G22F3Pound7	2	Pound7	4	22	3	H	41206	41249	41291	NA	NA	41332	NA	1
R2A5G22F1Pound7	2	Pound7	5	22	1	B	41206	41208	41291	41317	NA	41324	NA	1
R2A7G22F1Pound7	2	Pound7	7	22	1	B	41206	41291	41291	NA	NA	41374	NA	1
R2A7G22F2Pound7	2	Pound7	7	22	2	B	41206	41228	41291	NA	NA	41353	NA	1
R2A7G22F4Pound7	2	Pound7	7	22	4	B	41206	41291	41291	NA	NA	41388	NA	1
R2A7G22F5Pound7	2	Pound7	7	22	5	B	41206	NA	NA	NA	41291	41297	NA	ot
R2A7G22F6Pound7	2	Pound7	7	22	6	B	41206	41291	41291	NA	NA	41374	NA	1
R2A7G22F7Pound7	2	Pound7	7	22	7	H	41206	41291	41317	NA	NA	41388	NA	1
R2A7G22F8Pound7	2	Pound7	7	22	8	B	41206	41291	41291	NA	NA	41388	NA	1
R2A8G22F1Pound7	2	Pound7	8	22	1	B	41206	41249	41249	NA	NA	41332	NA	1
R2A8G22F2Pound7	2	Pound7	8	22	2	B	41206	41236	41291	41317	NA	41324	NA	1
R2A8G22F3Pound7	2	Pound7	8	22	3	H	41206	41249	41291	NA	41332	41338	NA	1
R2A8G22F4Pound7	2	Pound7	8	22	4	H	41206	41317	NA	NA	NA	41374	NA	1
R2A8G22F5Pound7	2	Pound7	8	22	5	H	41206	41291	41291	NA	NA	41317	NA	1
R2A8G22F6Pound7	2	Pound7	8	22	6	H	41206	41317	41317	NA	NA	41374	NA	1
R2A8G22F7Pound7	2	Pound7	8	22	7	H	41206	41291	41291	NA	NA	41374	NA	1
R2A8G22F8Pound7	2	Pound7	8	22	8	H	41206	41249	41291	NA	NA	41374	NA	1
R2A8G22F9Pound7	2	Pound7	8	22	9	H	41206	41228	41291	NA	NA	41374	NA	1
R2A8G22F10Pound7	2	Pound7	8	22	10	H	41206	41249	41249	NA	NA	41374	NA	1
R2A8G22F11Pound7	2	Pound7	8	22	11	H	41206	41228	41317	NA	NA	41374	NA	1
R1A1G22F1Pound7	1	Pound7	1	22	1	B	41206	41228	41291	NA	NA	41332	NA	1
R1A1G22F2Pound7	1	Pound7	1	22	2	B	41206	41291	41291	NA	NA	41317	NA	1
R1A2G22F1Pound7	1	Pound7	2	22	1	B	41206	41228	41291	NA	NA	41332	NA	1
R1A3G22F1Pound7	1	Pound7	3	22	1	H	41206	NA	NA	NA	NA	NA	41317	0
R1A4G22F1Pound7	1	Pound7	4	22	1	B	41206	41249	41249	NA	NA	41317	NA	1
R1A4G22F2Pound7	1	Pound7	4	22	2	B	41206	41228	41291	NA	NA	41317	NA	1
R1A4G22F3Pound7	1	Pound7	4	22	3	B	41206	41249	41291	NA	NA	41304	NA	1
R1A4G22F4Pound7	1	Pound7	4	22	4	H	41206	41240	41291	NA	NA	41332	NA	1
R1A4G22F5Pound7	1	Pound7	4	22	5	H	41206	41291	41291	NA	NA	41317	NA	1
R1A4G22F6Pound7	1	Pound7	4	22	6	H	41206	41240	NA	NA	NA	41304	NA	1
R1A4G22F7Pound7	1	Pound7	4	22	7	H	41206	41291	41291	NA	NA	41317	NA	1
R1A4G22F8Pound7	1	Pound7	4	22	8	H	41206	41291	41291	NA	NA	41353	NA	1
R1A4G22F9Pound7	1	Pound7	4	22	9	H	41206	41228	NA	NA	NA	41291	NA	1
R1A4G22F10Pound7	1	Pound7	4	22	10	H	41206	41249	41291	NA	NA	41317	NA	1
R1A5G22F1Pound7	1	Pound7	5	22	1	B	41206	41249	41291	NA	NA	41317	NA	1
R1A7G22F1Pound7	1	Pound7	7	22	1	B	41206	41228	41291	NA	NA	41317	NA	1
R1A8G22F1Pound7	1	Pound7	8	22	1	B	41206	41291	41291	NA	NA	41317	NA	1
R1A8G22F2Pound7	1	Pound7	8	22	2	H	41206	41291	41291	NA	NA	41317	NA	1
R1A8G22F3Pound7	1	Pound7	8	22	3	B	41206	41228	NA	NA	NA	41291	NA	1
R4A1G23F1Pound7	4	Pound7	1	23	1	H	41214	41256	41283	NA	NA	41338	NA	1
R4A1G23F2Pound7	4	Pound7	1	23	2	H	41214	41283	41297	NA	NA	41338	NA	1
R4A2G23F1Pound7	4	Pound7	2	23	1	B	41214	NA	NA	41248	NA	41255	NA	c
R4A2G23F2Pound7	4	Pound7	2	23	2	B	41214	41256	41283	NA	NA	41338	NA	1
R4A2G23F3Pound7	4	Pound7	2	23	3	H	41214	41256	41310	NA	NA	41394	NA	1
R4A2G23F4Pound7	4	Pound7	2	23	4	H	41214	41234	41283	NA	NA	41310	NA	1
R4A2G23F5Pound7	4	Pound7	2	23	5	H	41214	41283	41297	NA	NA	41380	NA	1
R4A3G23F1Pound7	4	Pound7	3	23	1	B	41214	41226	41283	NA	NA	41338	NA	1
R4A4G23F1Pound7	4	Pound7	4	23	1	H	41214	41226	41283	NA	NA	41297	NA	1
R4A4G23F2Pound7	4	Pound7	4	23	2	H	41214	41283	41297	NA	NA	41338	NA	1
R4A4G23F3Pound7	4	Pound7	4	23	3	H	41214	41226	41283	NA	NA	41345	NA	1
R4A5G23F1Pound7	4	Pound7	5	23	1	H	41214	NA	NA	41234	NA	41241	NA	c
R4A5G23F2Pound7	4	Pound7	5	23	2	H	41214	41297	41297	NA	NA	41365	NA	1
R4A5G23F3Pound7	4	Pound7	5	23	3	H	41214	41283	41283	NA	NA	41338	NA	1
R4A5G23F4Pound7	4	Pound7	5	23	4	H	41214	41234	41283	NA	NA	41310	NA	1
R4A5G23F5Pound7	4	Pound7	5	23	5	H	41214	41219	41283	NA	NA	41310	NA	1
R4A5G23F6Pound7	4	Pound7	5	23	6	H	41214	41297	41297	NA	NA	41358	NA	1
R4A5G23F7Pound7	4	Pound7	5	23	7	H	41214	41256	41283	NA	NA	41310	NA	1
R4A6G23F1Pound7	4	Pound7	6	23	1	H	41214	41256	41283	NA	NA	41338	NA	1
R4A6G23F2Pound7	4	Pound7	6	23	2	H	41214	41283	41283	NA	NA	41338	NA	1
R4A6G23F3Pound7	4	Pound7	6	23	3	H	41214	41248	41283	NA	NA	41338	NA	1
R4A6G23F4Pound7	4	Pound7	6	23	4	H	41214	41283	41283	NA	NA	41358	NA	1
R4A6G23F5Pound7	4	Pound7	6	23	5	H	41214	41256	41283	NA	NA	41358	NA	1
R4A8G23F1Pound7	4	Pound7	8	23	1	B	41214	41283	41283	NA	NA	41338	NA	1
R4A8G23F2Pound7	4	Pound7	8	23	2	B	41214	41256	41283	NA	NA	41338	NA	1
R4A8G23F3Pound7	4	Pound7	8	23	3	H	41214	41310	41310	NA	NA	41338	NA	1
R4A8G23F4Pound7	4	Pound7	8	23	4	B	41214	41283	41297	NA	NA	41338	NA	1
R4A8G23F5Pound7	4	Pound7	8	23	5	B	41214	41283	41283	NA	NA	41338	NA	1
R4A8G23F6Pound7	4	Pound7	8	23	6	B	41214	41283	41297	NA	NA	41345	NA	1
R4A8G23F7Pound7	4	Pound7	8	23	7	B	41214	NA	NA	41248	NA	41255	NA	c
R4A8G23F8Pound7	4	Pound7	8	23	8	B	41214	41248	41283	NA	NA	41310	NA	1
R4A8G23F9Pound7	4	Pound7	8	23	9	B	41214	41256	41297	NA	NA	41365	NA	1
R4A8G23F10Pound7	4	Pound7	8	23	10	B	41214	NA	NA	41234	NA	41241	NA	c
R4A8G23F11Pound7	4	Pound7	8	23	11	B	41214	41234	41283	NA	NA	41310	NA	1
R4A8G23F12Pound7	4	Pound7	8	23	12	H	41214	41283	41283	NA	NA	41338	NA	1
R4A8G23F13Pound7	4	Pound7	8	23	13	H	41214	41256	41283	NA	NA	41338	NA	1
R3A1G23F1Pound7	3	Pound7	1	23	1	B	41214	41283	41283	NA	NA	41310	NA	1
R3A1G23F2Pound7	3	Pound7	1	23	2	B	41214	41297	41297	NA	NA	41338	NA	1
R3A1G23F3Pound7	3	Pound7	1	23	3	B	41214	41297	41297	NA	NA	41338	NA	1
R3A1G23F4Pound7	3	Pound7	1	23	4	H	41214	41248	NA	NA	NA	41310	NA	1
R3A1G23F5Pound7	3	Pound7	1	23	5	H	41214	41241	41283	NA	NA	41310	NA	1
R3A1G23F6Pound7	3	Pound7	1	23	6	H	41214	NA	NA	41219	NA	41255	NA	c
R3A1G23F7Pound7	3	Pound7	1	23	7	H	41214	41283	NA	NA	NA	41338	NA	1
R3A2G23F1Pound7	3	Pound7	2	23	1	B	41214	41256	41283	NA	NA	41310	NA	1
R3A2G23F2Pound7	3	Pound7	2	23	2	H	41214	41256	41283	NA	NA	41338	NA	1
R3A2G23F3Pound7	3	Pound7	2	23	3	H	41214	41256	41283	NA	NA	41338	NA	1
R3A2G23F4Pound7	3	Pound7	2	23	4	H	41214	41283	41297	NA	NA	41338	NA	1
R3A2G23F5Pound7	3	Pound7	2	23	5	H	41214	41256	41297	NA	NA	41338	NA	1
R3A2G23F6Pound7	3	Pound7	2	23	6	H	41214	NA	NA	NA	41256	41262	NA	ot
R3A2G23F7Pound7	3	Pound7	2	23	7	H	41214	41248	41283	NA	NA	41338	NA	1
R3A2G23F8Pound7	3	Pound7	2	23	8	H	41214	41283	NA	NA	NA	41325	NA	1
R3A2G23F9Pound7	3	Pound7	2	23	9	H	41214	41256	NA	NA	NA	41310	NA	1
R3A4G23F1Pound7	3	Pound7	4	23	1	B	41214	41256	NA	NA	NA	41338	NA	1
R3A4G23F2Pound7	3	Pound7	4	23	2	H	41214	41283	NA	NA	NA	41338	NA	1
R3A4G23F3Pound7	3	Pound7	4	23	3	B	41214	41256	41283	NA	NA	41338	NA	1
R3A4G23F4Pound7	3	Pound7	4	23	4	H	41214	41226	41256	NA	NA	41310	NA	1
R3A5G23F1Pound7	3	Pound7	5	23	1	B	41214	41283	41283	NA	NA	41325	NA	1
R3A5G23F2Pound7	3	Pound7	5	23	2	B	41214	41283	41283	NA	NA	41325	NA	1
R3A5G23F3Pound7	3	Pound7	5	23	3	B	41214	41283	41297	NA	NA	41310	NA	1
R3A5G23F4Pound7	3	Pound7	5	23	4	B	41214	41283	NA	NA	NA	41325	NA	1
R3A5G23F5Pound7	3	Pound7	5	23	5	H	41214	41283	41283	NA	NA	41325	NA	1
R3A5G23F6Pound7	3	Pound7	5	23	6	H	41214	41283	41283	NA	NA	41310	NA	1
R3A5G23F7Pound7	3	Pound7	5	23	7	H	41214	41283	41283	NA	NA	41297	NA	1
R3A5G23F8Pound7	3	Pound7	5	23	8	H	41214	41283	41283	NA	NA	41325	NA	1
R3A5G23F9Pound7	3	Pound7	5	23	9	H	41214	41256	41283	NA	NA	41325	NA	1
R3A7G23F1Pound7	3	Pound7	7	23	1	B	41214	41241	41241	NA	NA	41325	NA	1
R3A7G23F2Pound7	3	Pound7	7	23	2	H	41214	41226	NA	NA	NA	41338	NA	1
R3A7G23F3Pound7	3	Pound7	7	23	3	B	41214	NA	NA	41234	NA	41241	NA	c
R3A8G23F1Pound7	3	Pound7	8	23	1	B	41214	NA	NA	41234	NA	41241	NA	c
R3A8G23F2Pound7	3	Pound7	8	23	2	B	41214	NA	NA	41248	NA	41255	NA	c
R3A8G23F3Pound7	3	Pound7	8	23	3	B	41214	41248	41248	NA	NA	41256	NA	1
R3A8G23F4Pound7	3	Pound7	8	23	4	B	41214	41256	41283	NA	NA	41310	NA	1
R3A8G23F5Pound7	3	Pound7	8	23	5	H	41214	41256	41283	NA	NA	41310	NA	1
R3A8G23F6Pound7	3	Pound7	8	23	6	H	41214	41283	NA	NA	NA	41310	NA	1
R3A8G23F7Pound7	3	Pound7	8	23	7	H	41214	41283	41283	NA	NA	41310	NA	1
R3A8G23F8Pound7	3	Pound7	8	23	8	H	41214	41234	NA	NA	NA	41256	NA	1
R3A8G23F9Pound7	3	Pound7	8	23	9	H	41214	41256	NA	NA	NA	41345	NA	1
R3A8G23F10Pound7	3	Pound7	8	23	10	H	41214	41256	41283	NA	NA	41310	NA	1
R3A8G23F11Pound7	3	Pound7	8	23	11	H	41214	41283	41283	NA	NA	41338	NA	1
R2A1G23F1Pound7	2	Pound7	1	23	1	B	41214	NA	NA	41236	NA	41241	NA	c
R2A1G23F2Pound7	2	Pound7	1	23	2	B	41214	NA	NA	41236	NA	41241	NA	c
R2A1G23F3Pound7	2	Pound7	1	23	3	B	41214	NA	NA	41236	NA	41241	NA	c
R2A1G23F4Pound7	2	Pound7	1	23	4	H	41214	NA	NA	41236	NA	41241	NA	c
R2A1G23F5Pound7	2	Pound7	1	23	5	B	41214	41381	NA	NA	NA	41423	NA	1
R2A1G23F6Pound7	2	Pound7	1	23	6	H	41214	41284	41284	NA	NA	41339	NA	1
R2A1G23F7Pound7	2	Pound7	1	23	7	H	41214	41284	41284	NA	NA	41360	NA	1
R2A1G23F8Pound7	2	Pound7	1	23	8	B	41214	NA	NA	41249	NA	41255	NA	c
R2A1G23F9Pound7	2	Pound7	1	23	9	H	41214	41284	41339	NA	NA	41360	NA	1
R2A1G23F10Pound7	2	Pound7	1	23	10	H	41214	41284	41284	NA	NA	41360	NA	1
R2A1G23F11Pound7	2	Pound7	1	23	11	H	41214	41236	41284	NA	NA	41339	NA	1
R2A1G23F12Pound7	2	Pound7	1	23	12	H	41214	41284	41296	NA	NA	41339	NA	1
R2A1G23F13Pound7	2	Pound7	1	23	13	H	41214	41284	41284	NA	NA	41360	NA	1
R2A1G23F14Pound7	2	Pound7	1	23	14	H	41214	41284	41284	NA	NA	41346	NA	1
R2A1G23F15Pound7	2	Pound7	1	23	15	H	41214	41284	41284	NA	NA	41339	NA	1
R2A1G23F16Pound7	2	Pound7	1	23	16	H	41214	41284	41284	NA	NA	41339	NA	1
R2A1G23F17Pound7	2	Pound7	1	23	17	H	41214	NA	NA	41234	NA	41241	NA	c
R2A1G23F18Pound7	2	Pound7	1	23	18	H	41214	41284	41284	NA	NA	41360	NA	1
R2A1G23F19Pound7	2	Pound7	1	23	19	H	41214	41284	41284	NA	NA	41360	NA	1
R2A3G23F1Pound7	2	Pound7	3	23	1	B	41214	NA	NA	41249	NA	41255	NA	c
R2A3G23F2Pound7	2	Pound7	3	23	2	B	41214	41284	41284	NA	NA	41339	NA	1
R2A3G23F3Pound7	2	Pound7	3	23	3	H	41214	41284	41284	NA	NA	41360	NA	1
R2A3G23F4Pound7	2	Pound7	3	23	4	H	41214	NA	NA	41228	NA	41234	NA	c
R2A3G23F5Pound7	2	Pound7	3	23	5	H	41214	41284	41296	NA	NA	41366	NA	1
R2A3G23F6Pound7	2	Pound7	3	23	6	H	41214	41284	41296	NA	NA	41339	NA	1
R2A3G23F7Pound7	2	Pound7	3	23	7	H	41214	41284	41284	NA	NA	41346	NA	1
R2A4G23F1Pound7	2	Pound7	4	23	1	H	41214	41296	41325	NA	NA	41346	NA	1
R2A4G23F2Pound7	2	Pound7	4	23	2	H	41214	41284	41284	NA	NA	41339	NA	1
R2A4G23F3Pound7	2	Pound7	4	23	3	H	41214	41296	41296	NA	NA	41366	NA	1
R2A5G23F1Pound7	2	Pound7	5	23	1	B	41214	NA	NA	41249	NA	41255	NA	c
R2A6G23F1Pound7	2	Pound7	6	23	1	B	41214	NA	NA	41249	NA	41255	NA	c
R2A6G23F2Pound7	2	Pound7	6	23	2	H	41214	41284	41284	NA	NA	41366	NA	1
R2A6G23F3Pound7	2	Pound7	6	23	3	H	41214	41220	41249	NA	NA	41311	NA	1
R2A8G23F1Pound7	2	Pound7	8	23	1	B	41214	NA	NA	41236	NA	41241	NA	c
R2A8G23F2Pound7	2	Pound7	8	23	2	B	41214	NA	NA	41249	NA	41255	NA	c
R2A8G23F3Pound7	2	Pound7	8	23	3	H	41214	41220	41249	NA	NA	41325	NA	1
R2A8G23F4Pound7	2	Pound7	8	23	4	B	41214	41284	41296	NA	NA	41311	NA	1
R2A8G23F5Pound7	2	Pound7	8	23	5	H	41214	41296	41296	NA	NA	41311	NA	1
R2A8G23F6Pound7	2	Pound7	8	23	6	H	41214	NA	NA	41236	NA	41241	NA	c
R1A1G23F1Pound7	1	Pound7	1	23	1	B	41214	41249	41284	NA	NA	41311	NA	1
R1A1G23F2Pound7	1	Pound7	1	23	2	H	41214	41284	41296	NA	NA	41311	NA	1
R1A1G23F3Pound7	1	Pound7	1	23	3	H	41214	41284	41284	NA	NA	41311	NA	1
R1A1G23F4Pound7	1	Pound7	1	23	4	H	41214	41249	41284	NA	NA	41325	NA	1
R1A1G23F5Pound7	1	Pound7	1	23	5	H	41214	41228	41249	NA	NA	41284	NA	1
R1A1G23F6Pound7	1	Pound7	1	23	6	H	41214	41284	41284	NA	NA	41346	NA	1
R1A1G23F7Pound7	1	Pound7	1	23	7	H	41214	41249	41284	NA	NA	41346	NA	1
R1A1G23F8Pound7	1	Pound7	1	23	8	B	41214	41284	41284	NA	NA	41311	NA	1
R1A1G23F9Pound7	1	Pound7	1	23	9	H	41214	41228	41284	NA	NA	41311	NA	1
R1A1G23F10Pound7	1	Pound7	1	23	10	H	41214	41284	41296	NA	NA	41311	NA	1
R1A2G23F1Pound7	1	Pound7	2	23	1	B	41214	NA	NA	NA	NA	NA	41311	0
R1A3G23F1Pound7	1	Pound7	3	23	1	H	41214	41228	41284	NA	NA	41346	NA	1
R1A3G23F2Pound7	1	Pound7	3	23	2	H	41214	41284	41296	NA	NA	41346	NA	1
R1A3G23F4Pound7	1	Pound7	3	23	4	H	41214	41220	41284	NA	NA	41346	NA	1
R1A3G23F5Pound7	1	Pound7	3	23	5	H	41214	41249	41284	NA	NA	41346	NA	1
R1A4G23F2Pound7	1	Pound7	4	23	2	B	41214	41284	41284	NA	NA	41346	NA	1
R1A4G23F3Pound7	1	Pound7	4	23	3	H	41214	41249	41284	NA	NA	41311	NA	1
R1A4G23F4Pound7	1	Pound7	4	23	4	H	41214	41284	NA	NA	NA	41311	NA	1
R1A4G23F5Pound7	1	Pound7	4	23	5	H	41214	41346	NA	NA	NA	41396	NA	1
R1A4G23F6Pound7	1	Pound7	4	23	6	H	41214	41249	NA	NA	NA	41284	NA	1
R1A4G23F7Pound7	1	Pound7	4	23	7	H	41214	41284	41284	NA	NA	41325	NA	1
R1A4G23F8Pound7	1	Pound7	4	23	8	H	41214	41249	41284	NA	NA	41325	NA	1
R1A4G23F9Pound7	1	Pound7	4	23	9	H	41214	41284	41284	NA	NA	41346	NA	1
R1A5G23F1Pound7	1	Pound7	5	23	1	B	41214	41249	41284	NA	NA	41311	NA	1
R1A5G23F2Pound7	1	Pound7	5	23	2	H	41214	41284	41284	NA	NA	41311	NA	1
R1A7G23F1Pound7	1	Pound7	7	23	1	H	41214	41284	41284	NA	NA	41346	NA	1
R1A7G23F2Pound7	1	Pound7	7	23	2	H	41214	41284	41284	NA	NA	41346	NA	1
R1A7G23F3Pound7	1	Pound7	7	23	3	H	41214	41228	41284	NA	NA	41346	NA	1
R1A8G23F1Pound7	1	Pound7	8	23	1	B	41214	41220	41284	NA	NA	41311	NA	1
R1A8G23F2Pound7	1	Pound7	8	23	2	B	41214	41284	41284	NA	NA	41325	NA	1
R1A8G23F3Pound7	1	Pound7	8	23	3	H	41214	41284	41284	NA	NA	41311	NA	1
R1A8G23F4Pound7	1	Pound7	8	23	4	H	41214	41284	41284	NA	NA	41311	NA	1
R4A4G24F1Pound7	4	Pound7	4	24	1	B	41221	NA	NA	41226	NA	41233	NA	c
R4A4G24F2Pound7	4	Pound7	4	24	2	B	41221	NA	NA	41256	NA	41262	NA	c
R4A4G24F3Pound7	4	Pound7	4	24	3	H	41221	NA	NA	NA	41318	41325	NA	1
R4A4G24F4Pound7	4	Pound7	4	24	4	H	41221	41256	41256	NA	NA	41352	NA	1
R4A5G24F1Pound7	4	Pound7	5	24	1	B	41221	41283	41290	NA	NA	41352	NA	1
R4A5G24F2Pound7	4	Pound7	5	24	2	B	41221	41226	41283	NA	NA	41318	NA	1
R4A5G24F3Pound7	4	Pound7	5	24	3	B	41221	41283	41283	NA	NA	41352	NA	1
R4A5G24F4Pound7	4	Pound7	5	24	4	B	41221	NA	NA	41226	NA	41233	NA	c
R4A5G24F5Pound7	4	Pound7	5	24	5	H	41221	41283	41283	NA	NA	41352	NA	1
R4A5G24F6Pound7	4	Pound7	5	24	6	H	41221	41248	41283	NA	NA	41318	NA	1
R4A5G24F7Pound7	4	Pound7	5	24	7	H	41221	41283	NA	NA	NA	41352	NA	1
R4A5G24F8Pound7	4	Pound7	5	24	8	H	41221	NA	NA	41226	NA	41233	NA	c
R4A6G24F1Pound7	4	Pound7	6	24	1	H	41221	41241	41283	NA	NA	41318	NA	1
R4A6G24F3Pound7	4	Pound7	6	24	3	H	41221	41248	41283	NA	NA	41352	NA	1
R4A6G24F4Pound7	4	Pound7	6	24	4	H	41221	41248	41283	NA	NA	41352	NA	1
R4A6G24F5Pound7	4	Pound7	6	24	5	H	41221	41248	41318	NA	NA	41352	NA	1
R4A8G24F1Pound7	4	Pound7	8	24	1	B	41221	41283	41318	NA	NA	41352	NA	1
R4A8G24F2Pound7	4	Pound7	8	24	2	H	41221	41283	41283	NA	NA	41352	NA	1
R4A8G24F3Pound7	4	Pound7	8	24	3	B	41221	NA	NA	41248	NA	41255	NA	c
R4A8G24F4Pound7	4	Pound7	8	24	4	B	41221	NA	NA	41234	NA	41241	NA	c
R4A8G24F5Pound7	4	Pound7	8	24	5	H	41221	41283	41290	NA	NA	41352	NA	1
R3A1G24F1Pound7	3	Pound7	1	24	1	B	41221	NA	NA	41248	NA	41255	NA	c
R3A1G24F2Pound7	3	Pound7	1	24	2	B	41221	NA	NA	41248	NA	41255	NA	c
R3A1G24F3Pound7	3	Pound7	1	24	3	B	41221	NA	NA	41226	NA	41233	NA	c
R3A1G24F4Pound7	3	Pound7	1	24	4	H	41221	41283	41283	NA	NA	41318	NA	1
R3A1G24F5Pound7	3	Pound7	1	24	5	H	41221	41256	41283	NA	NA	41318	NA	1
R3A1G24F6Pound7	3	Pound7	1	24	6	H	41221	41303	41303	NA	NA	41352	NA	1
R3A1G24F7Pound7	3	Pound7	1	24	7	H	41221	41283	41283	NA	NA	41331	NA	1
R3A1G24F8Pound7	3	Pound7	1	24	8	H	41221	41290	41290	NA	NA	41352	NA	1
R3A2G24F1Pound7	3	Pound7	2	24	1	B	41221	NA	NA	41234	NA	41241	NA	c
R3A2G24F2Pound7	3	Pound7	2	24	2	B	41221	NA	NA	41234	NA	41241	NA	c
R3A2G24F3Pound7	3	Pound7	2	24	3	B	41221	41290	41303	NA	NA	41331	NA	1
R3A2G24F4Pound7	3	Pound7	2	24	4	H	41221	41283	41303	NA	NA	41331	NA	1
R3A2G24F5Pound7	3	Pound7	2	24	5	H	41221	41283	41283	NA	NA	41331	NA	1
R3A2G24F6Pound7	3	Pound7	2	24	6	H	41221	41290	41303	NA	NA	41352	NA	1
R3A2G24F7Pound7	3	Pound7	2	24	7	H	41221	41256	41283	NA	NA	41352	NA	1
R3A2G24F8Pound7	3	Pound7	2	24	8	H	41221	41283	41283	NA	NA	41318	NA	1
R3A2G24F9Pound7	3	Pound7	2	24	9	B	41221	41290	41303	NA	NA	41352	NA	1
R3A4G24F1Pound7	3	Pound7	4	24	1	B	41221	41234	NA	NA	NA	41331	NA	1
R3A4G24F2Pound7	3	Pound7	4	24	2	B	41221	41290	41303	NA	NA	41318	NA	1
R3A4G24F3Pound7	3	Pound7	4	24	3	B	41221	41256	41290	NA	NA	41352	NA	1
R3A7G24F1Pound7	3	Pound7	7	24	1	H	41221	41234	41283	NA	NA	41331	NA	1
R3A7G24F2Pound7	3	Pound7	7	24	2	H	41221	41283	41290	NA	NA	41331	NA	1
R3A7G24F3Pound7	3	Pound7	7	24	3	H	41221	41283	41290	NA	NA	41331	NA	1
R3A8G24F1Pound7	3	Pound7	8	24	1	B	41221	41283	41290	NA	NA	41318	NA	1
R3A8G24F2Pound7	3	Pound7	8	24	2	H	41221	41248	41283	NA	NA	41352	NA	1
R2A1G24F1Pound7	2	Pound7	1	24	1	B	41221	NA	NA	41236	NA	41241	NA	c
R2A1G24F2Pound7	2	Pound7	1	24	2	B	41221	NA	NA	NA	41317	41324	NA	1
R2A1G24F3Pound7	2	Pound7	1	24	3	H	41221	41304	41317	NA	NA	41374	NA	1
R2A1G24F4Pound7	2	Pound7	1	24	4	H	41221	41284	41291	NA	NA	41374	NA	1
R2A1G24F5Pound7	2	Pound7	1	24	5	H	41221	41284	41284	NA	NA	41374	NA	1
R2A1G24F6Pound7	2	Pound7	1	24	6	H	41221	NA	NA	41236	NA	41241	NA	c
R2A1G24F7Pound7	2	Pound7	1	24	7	H	41221	41249	41284	NA	NA	41374	NA	1
R2A1G24F8Pound7	2	Pound7	1	24	8	H	41221	41291	41291	NA	NA	41374	NA	1
R2A1G24F9Pound7	2	Pound7	1	24	9	H	41221	41249	41284	NA	NA	41374	NA	1
R2A1G24F10Pound7	2	Pound7	1	24	10	H	41221	41284	41291	NA	NA	41374	NA	1
R2A1G24F11Pound7	2	Pound7	1	24	11	H	41221	41304	41317	NA	NA	41374	NA	1
R2A1G24F12Pound7	2	Pound7	1	24	12	H	41221	41249	41284	NA	NA	41374	NA	1
R2A2G24F1Pound7	2	Pound7	2	24	1	B	41221	NA	NA	41228	NA	41233	NA	c
R2A2G24F2Pound7	2	Pound7	2	24	2	H	41221	NA	NA	41228	NA	41233	NA	c
R2A2G24F3Pound7	2	Pound7	2	24	3	H	41221	NA	NA	41284	NA	41289	NA	c
R2A3G24F1Pound7	2	Pound7	3	24	1	B	41221	NA	NA	41249	NA	41255	NA	c
R2A3G24F2Pound7	2	Pound7	3	24	2	B	41221	41317	41317	NA	NA	41374	NA	1
R2A3G24F3Pound7	2	Pound7	3	24	3	H	41221	41284	41291	NA	NA	41332	NA	1
R2A3G24F4Pound7	2	Pound7	3	24	4	H	41221	NA	NA	41284	NA	41289	NA	c
R2A3G24F5Pound7	2	Pound7	3	24	5	H	41221	41353	41353	NA	NA	41374	NA	1
R2A3G24F6Pound7	2	Pound7	3	24	6	H	41221	41284	41284	NA	NA	41317	NA	1
R2A3G24F7Pound7	2	Pound7	3	24	7	H	41221	41317	41332	NA	NA	41374	NA	1
R2A4G24F1Pound7	2	Pound7	4	24	1	H	41221	41249	41284	NA	NA	41332	NA	1
R2A4G24F2Pound7	2	Pound7	4	24	2	H	41221	41284	41284	NA	NA	41374	NA	1
R2A4G24F3Pound7	2	Pound7	4	24	3	H	41221	41284	41284	NA	NA	41317	NA	1
R2A4G24F4Pound7	2	Pound7	4	24	4	H	41221	41284	41291	NA	NA	41374	NA	1
R2A4G24F5Pound7	2	Pound7	4	24	5	H	41221	NA	NA	41249	NA	41255	NA	c
R2A4G24F6Pound7	2	Pound7	4	24	6	H	41221	NA	NA	NA	41317	41324	NA	ot
R2A6G24F1Pound7	2	Pound7	6	24	1	B	41221	NA	NA	41236	NA	41241	NA	c
R2A6G24F2Pound7	2	Pound7	6	24	2	B	41221	NA	NA	41236	NA	41241	NA	c
R2A6G24F3Pound7	2	Pound7	6	24	3	B	41221	NA	NA	41236	NA	41241	NA	c
R2A6G24F4Pound7	2	Pound7	6	24	4	B	41221	NA	NA	41236	NA	41241	NA	c
R2A7G24F1Pound7	2	Pound7	7	24	1	B	41221	41284	41291	NA	NA	41374	NA	1
R2A7G24F2Pound7	2	Pound7	7	24	2	B	41221	41317	41353	NA	NA	41402	NA	1
R2A7G24F3Pound7	2	Pound7	7	24	3	B	41221	41249	41284	NA	NA	41317	NA	1
R2A7G24F4Pound7	2	Pound7	7	24	4	H	41221	41228	41284	NA	NA	41374	NA	1
R2A7G24F5Pound7	2	Pound7	7	24	5	H	41221	41284	41291	NA	NA	41374	NA	1
R2A7G24F6Pound7	2	Pound7	7	24	6	H	41221	41248	41248	NA	NA	41317	NA	1
R2A7G24F7Pound7	2	Pound7	7	24	7	H	41221	41284	41284	NA	NA	41374	NA	1
R2A7G24F8Pound7	2	Pound7	7	24	8	H	41221	41249	41284	NA	NA	41304	NA	1
R2A8G24F1Pound7	2	Pound7	8	24	1	H	41221	NA	NA	41249	NA	41255	NA	c
R2A8G24F2Pound7	2	Pound7	8	24	2	H	41221	41284	41284	NA	NA	41317	NA	1
R2A8G24F3Pound7	2	Pound7	8	24	3	H	41221	41284	41291	NA	NA	41374	NA	1
R2A8G24F4Pound7	2	Pound7	8	24	4	H	41221	41284	41291	NA	NA	41388	NA	1
R1A1G24F1Pound7	1	Pound7	1	24	1	B	41221	NA	NA	41236	NA	41241	NA	c
R1A1G24F2Pound7	1	Pound7	1	24	2	H	41221	41284	41284	NA	NA	41304	NA	1
R1A1G24F3Pound7	1	Pound7	1	24	3	H	41221	NA	NA	41249	NA	41255	NA	c
R1A1G24F4Pound7	1	Pound7	1	24	4	B	41221	NA	NA	41228	NA	41233	NA	c
R1A1G24F5Pound7	1	Pound7	1	24	5	B	41221	41236	41284	NA	NA	41304	NA	1
R1A2G24F1Pound7	1	Pound7	2	24	1	H	41221	41284	41291	NA	NA	41304	NA	1
R1A3G24F1Pound7	1	Pound7	3	24	1	B	41221	41284	41291	NA	NA	41304	NA	1
R1A3G24F2Pound7	1	Pound7	3	24	2	H	41221	41284	41291	NA	NA	41353	NA	1
R1A3G24F3Pound7	1	Pound7	3	24	3	B	41221	41249	41291	NA	NA	41304	NA	1
R1A3G24F4Pound7	1	Pound7	3	24	4	B	41221	41284	41317	NA	NA	41353	NA	1
R1A4G24F1Pound7	1	Pound7	4	24	1	H	41221	41249	41284	NA	NA	41374	NA	1
R1A4G24F2Pound7	1	Pound7	4	24	2	H	41221	41284	41317	NA	NA	41374	NA	1
R1A4G24F3Pound7	1	Pound7	4	24	3	H	41221	41284	41284	NA	NA	41304	NA	1
R1A4G24F4Pound7	1	Pound7	4	24	4	H	41221	41249	41284	NA	NA	41353	NA	1
R1A4G24F5Pound7	1	Pound7	4	24	5	H	41221	41284	41317	NA	NA	41353	NA	1
R1A5G24F1Pound7	1	Pound7	5	24	1	B	41221	41284	41291	NA	NA	41304	NA	1
R1A5G24F2Pound7	1	Pound7	5	24	2	B	41221	NA	NA	41228	NA	41233	NA	c
R1A5G24F3Pound7	1	Pound7	5	24	3	B	41221	41249	41284	NA	NA	41304	NA	1
R1A5G24F4Pound7	1	Pound7	5	24	4	B	41221	41249	41284	NA	NA	41304	NA	1
R1A5G24F5Pound7	1	Pound7	5	24	5	B	41221	41249	41284	NA	NA	41304	NA	1
R1A5G24F6Pound7	1	Pound7	5	24	6	B	41221	41284	41284	NA	NA	41353	NA	1
R1A6G24F1Pound7	1	Pound7	6	24	1	B	41221	NA	NA	41249	NA	41255	NA	c
R1A6G24F2Pound7	1	Pound7	6	24	2	B	41221	NA	NA	41249	NA	41255	NA	c
R1A6G24F3Pound7	1	Pound7	6	24	3	B	41221	41249	41284	NA	NA	41304	NA	1
R1A6G24F4Pound7	1	Pound7	6	24	4	B	41221	41249	41284	NA	NA	41304	NA	1
R1A7G24F1Pound7	1	Pound7	7	24	1	H	41221	41249	41284	NA	NA	41353	NA	1
R1A8G24F1Pound7	1	Pound7	8	24	1	B	41221	41249	41284	NA	NA	41304	NA	1
R1A8G24F2Pound7	1	Pound7	8	24	2	H	41221	41249	41284	NA	NA	41304	NA	1
R1A8G24F3Pound7	1	Pound7	8	24	3	B	41221	41284	41284	NA	NA	41304	NA	1
R1A8G24F4Pound7	1	Pound7	8	24	4	H	41221	41317	41374	NA	NA	41415	NA	1
R4A1G25F1Pound7	4	Pound7	1	25	1	B	41228	41283	41297	NA	NA	41338	NA	1
R4A1G25F2Pound7	4	Pound7	1	25	2	B	41228	41290	41290	NA	NA	41338	NA	1
R4A1G25F3Pound7	4	Pound7	1	25	3	B	41228	41283	41310	NA	NA	41338	NA	1
R4A1G25F4Pound7	4	Pound7	1	25	4	H	41228	41310	41310	NA	NA	41338	NA	1
R4A2G25F2Pound7	4	Pound7	2	25	2	H	41228	41283	41297	NA	NA	41345	NA	1
R4A2G25F3Pound7	4	Pound7	2	25	3	H	41228	41290	41297	NA	NA	41345	NA	1
R4A2G25F4Pound7	4	Pound7	2	25	4	H	41228	41234	41234	NA	NA	41365	NA	1
R4A2G25F5Pound7	4	Pound7	2	25	5	H	41228	41310	41310	NA	NA	41338	NA	1
R4A2G25F6Pound7	4	Pound7	2	25	6	H	41228	41290	41297	NA	NA	41365	NA	1
R4A2G25F7Pound7	4	Pound7	2	25	7	H	41228	41290	41338	NA	NA	41394	NA	1
R4A2G25F8Pound7	4	Pound7	2	25	8	H	41228	41290	41310	NA	NA	41365	NA	1
R4A2G25F9Pound7	4	Pound7	2	25	9	H	41228	41283	41310	NA	NA	41338	NA	1
R4A2G25F10Pound7	4	Pound7	2	25	10	H	41228	NA	NA	41234	NA	41241	NA	c
R4A2G25F11Pound7	4	Pound7	2	25	11	B	41228	NA	NA	41310	NA	41317	NA	c
R4A2G25F12Pound7	4	Pound7	2	25	12	H	41228	41290	41290	NA	NA	41365	NA	1
R4A2G25F13Pound7	4	Pound7	2	25	13	H	41228	41310	41310	NA	NA	41365	NA	1
R4A2G25F14Pound7	4	Pound7	2	25	14	H	41228	NA	NA	41241	NA	41248	NA	c
R4A2G25F15Pound7	4	Pound7	2	25	15	H	41228	NA	NA	41241	NA	41248	NA	c
R4A2G25F16Pound7	4	Pound7	2	25	16	B	41228	41290	41310	NA	NA	41365	NA	1
R4A2G25F17Pound7	4	Pound7	2	25	17	H	41228	41290	41310	NA	NA	41365	NA	1
R4A2G25F18Pound7	4	Pound7	2	25	18	H	41228	41290	41297	NA	NA	41365	NA	1
R4A2G25F19Pound7	4	Pound7	2	25	19	H	41228	41283	41297	NA	NA	41338	NA	1
R4A3G25F1Pound7	4	Pound7	3	25	1	B	41228	NA	NA	41241	NA	41248	NA	c
R4A4G25F1Pound7	4	Pound7	4	25	1	B	41228	NA	NA	NA	NA	NA	41338	0
R4A4G25F2Pound7	4	Pound7	4	25	2	B	41228	41241	41297	NA	NA	41358	NA	1
R4A4G25F3Pound7	4	Pound7	4	25	3	B	41228	NA	NA	41283	NA	41289	NA	c
R4A4G25F4Pound7	4	Pound7	4	25	4	H	41228	41248	41283	NA	NA	41324	NA	1
R4A4G25F5Pound7	4	Pound7	4	25	5	H	41228	41290	41290	NA	NA	41345	NA	1
R4A4G25F6Pound7	4	Pound7	4	25	6	H	41228	41290	41297	NA	NA	41365	NA	1
R4A4G25F7Pound7	4	Pound7	4	25	7	H	41228	41248	41283	NA	NA	41324	NA	1
R4A4G25F8Pound7	4	Pound7	4	25	8	H	41228	41256	41283	NA	NA	41324	NA	1
R4A4G25F9Pound7	4	Pound7	4	25	9	H	41228	41283	41297	NA	NA	41345	NA	1
R4A4G25F10Pound7	4	Pound7	4	25	10	H	41228	41297	41297	NA	NA	41324	NA	1
R4A4G25F11Pound7	4	Pound7	4	25	11	H	41228	41283	41290	NA	NA	41358	NA	1
R4A4G25F12Pound7	4	Pound7	4	25	12	H	41228	41283	41290	NA	NA	41365	NA	1
R4A5G25F1Pound7	4	Pound7	5	25	1	H	41228	41256	41290	NA	NA	41338	NA	1
R4A5G25F2Pound7	4	Pound7	5	25	2	B	41228	41256	41290	NA	NA	41345	NA	1
R4A5G25F3Pound7	4	Pound7	5	25	3	H	41228	NA	NA	41248	NA	41255	NA	c
R4A5G25F4Pound7	4	Pound7	5	25	4	H	41228	41248	41283	NA	NA	41324	NA	1
R4A5G25F5Pound7	4	Pound7	5	25	5	H	41228	NA	NA	41234	NA	41241	NA	c
R4A5G25F6Pound7	4	Pound7	5	25	6	H	41228	41256	41290	NA	NA	41365	NA	1
R4A6G25F1Pound7	4	Pound7	6	25	1	B	41228	41256	41297	NA	NA	41345	NA	1
R4A6G25F2Pound7	4	Pound7	6	25	2	B	41228	41290	41310	NA	NA	41345	NA	1
R4A6G25F3Pound7	4	Pound7	6	25	3	H	41228	41290	41338	NA	NA	41345	NA	1
R4A6G25F4Pound7	4	Pound7	6	25	4	H	41228	NA	NA	NA	NA	NA	41345	0
R4A6G25F5Pound7	4	Pound7	6	25	5	H	41228	41290	41345	NA	NA	41380	NA	1
R4A6G25F6Pound7	4	Pound7	6	25	6	H	41228	41290	41297	NA	NA	41345	NA	1
R4A8G25F1Pound7	4	Pound7	8	25	1	B	41228	NA	NA	41234	NA	41241	NA	c
R4A8G25F2Pound7	4	Pound7	8	25	2	H	41228	41290	41297	NA	NA	41345	NA	1
R4A8G25F3Pound7	4	Pound7	8	25	3	H	41228	41283	41310	NA	NA	41345	NA	1
R4A8G25F4Pound7	4	Pound7	8	25	4	H	41228	41283	41310	NA	NA	41345	NA	1
R4A8G25F5Pound7	4	Pound7	8	25	5	B	41228	NA	NA	NA	41324	41333	NA	1
R3A1G25F1Pound7	3	Pound7	1	25	1	B	41228	41248	NA	NA	NA	41283	NA	1
R3A1G25F2Pound7	3	Pound7	1	25	2	B	41228	41283	41297	NA	NA	41310	NA	1
R3A1G25F3Pound7	3	Pound7	1	25	3	H	41228	41290	41297	NA	NA	41310	NA	1
R3A1G25F4Pound7	3	Pound7	1	25	4	H	41228	41248	41297	NA	NA	41338	NA	1
R3A1G25F5Pound7	3	Pound7	1	25	5	H	41228	41283	41297	NA	NA	41338	NA	1
R3A1G25F6Pound7	3	Pound7	1	25	6	H	41228	41256	41290	NA	NA	41338	NA	1
R3A1G25F7Pound7	3	Pound7	1	25	7	H	41228	41283	41297	NA	NA	41310	NA	1
R3A1G25F8Pound7	3	Pound7	1	25	8	H	41228	41290	41297	NA	NA	41338	NA	1
R3A1G25F9Pound7	3	Pound7	1	25	9	H	41228	41248	NA	NA	NA	41283	NA	1
R3A1G25F10Pound7	3	Pound7	1	25	10	H	41228	41290	41297	NA	NA	41338	NA	1
R3A1G25F11Pound7	3	Pound7	1	25	11	H	41228	41248	41290	NA	NA	41297	NA	1
R3A1G25F12Pound7	3	Pound7	1	25	12	H	41228	NA	NA	41234	NA	41241	NA	c
R3A1G25F13Pound7	3	Pound7	1	25	13	H	41228	41283	41290	NA	NA	41338	NA	1
R3A1G25F14Pound7	3	Pound7	1	25	14	H	41228	NA	NA	41248	NA	41255	NA	c
R3A1G25F15Pound7	3	Pound7	1	25	15	H	41228	41310	41310	NA	NA	41345	NA	1
R3A1G25F16Pound7	3	Pound7	1	25	16	H	41228	41283	41297	NA	NA	41338	NA	1
R3A2G25F1Pound7	3	Pound7	2	25	1	B	41228	NA	NA	41241	NA	41248	NA	c
R3A2G25F2Pound7	3	Pound7	2	25	2	B	41228	NA	NA	41241	NA	41248	NA	c
R3A2G25F3Pound7	3	Pound7	2	25	3	B	41228	41283	41290	NA	NA	41310	NA	1
R3A2G25F4Pound7	3	Pound7	2	25	4	H	41228	41283	41290	NA	NA	41338	NA	1
R3A2G25F5Pound7	3	Pound7	2	25	5	H	41228	41283	41290	NA	NA	41338	NA	1
R3A2G25F6Pound7	3	Pound7	2	25	6	H	41228	41256	41283	NA	NA	41297	NA	1
R3A2G25F7Pound7	3	Pound7	2	25	7	H	41228	41283	41290	NA	NA	41325	NA	1
R3A2G25F8Pound7	3	Pound7	2	25	8	H	41228	41290	41297	NA	NA	41325	NA	1
R3A2G25F9Pound7	3	Pound7	2	25	9	H	41228	41248	41290	NA	NA	41338	NA	1
R3A2G25F10Pound7	3	Pound7	2	25	10	H	41228	41283	41297	NA	NA	41338	NA	1
R3A4G25F1Pound7	3	Pound7	4	25	1	B	41228	NA	NA	41256	NA	41262	NA	c
R3A5G25F1Pound7	3	Pound7	5	25	1	B	41228	41283	41283	NA	NA	41310	NA	1
R3A5G25F2Pound7	3	Pound7	5	25	2	H	41228	41283	41297	NA	NA	41325	NA	1
R3A5G25F3Pound7	3	Pound7	5	25	3	H	41228	41297	41297	NA	NA	41345	NA	1
R3A5G25F4Pound7	3	Pound7	5	25	4	H	41228	41283	41283	NA	NA	41297	NA	1
R3A5G25F5Pound7	3	Pound7	5	25	5	H	41228	41283	41297	NA	NA	41345	NA	1
R3A5G25F6Pound7	3	Pound7	5	25	6	H	41228	41283	41297	NA	NA	41345	NA	1
R3A5G25F7Pound7	3	Pound7	5	25	7	H	41228	41283	41297	NA	NA	41358	NA	1
R3A7G25F1Pound7	3	Pound7	7	25	1	B	41228	41290	41290	NA	NA	41297	NA	1
R3A7G25F2Pound7	3	Pound7	7	25	2	B	41228	41256	41283	NA	NA	41297	NA	1
R3A8G25F1Pound7	3	Pound7	8	25	1	B	41228	NA	NA	41241	NA	41248	NA	c
R3A8G25F2Pound7	3	Pound7	8	25	2	B	41228	NA	NA	41241	NA	41248	NA	c
R3A8G25F3Pound7	3	Pound7	8	25	3	B	41228	NA	NA	41248	NA	41255	NA	c
R3A8G25F4Pound7	3	Pound7	8	25	4	H	41228	41283	41283	NA	NA	41297	NA	1
R3A8G25F5Pound7	3	Pound7	8	25	5	H	41228	41283	41297	NA	NA	41325	NA	1
R2A1G25F1Pound7	2	Pound7	1	25	1	H	41228	41284	41291	NA	NA	41339	NA	1
R2A1G25F2Pound7	2	Pound7	1	25	2	H	41228	41284	41291	NA	NA	41339	NA	1
R2A1G25F3Pound7	2	Pound7	1	25	3	H	41228	NA	NA	41284	NA	41289	NA	c
R2A1G25F4Pound7	2	Pound7	1	25	4	H	41228	NA	NA	41284	NA	41289	NA	c
R2A3G25F1Pound7	2	Pound7	3	25	1	B	41228	41311	41339	NA	NA	41366	NA	1
R2A4G25F1Pound7	2	Pound7	4	25	1	H	41228	41311	NA	NA	NA	41366	NA	1
R2A7G25F1Pound7	2	Pound7	7	25	1	H	41228	41284	41284	NA	NA	41311	NA	1
R2A7G25F2Pound7	2	Pound7	7	25	2	H	41228	41291	41291	NA	NA	41360	NA	1
R2A7G25F3Pound7	2	Pound7	7	25	3	H	41228	41291	NA	NA	NA	41360	NA	1
R2A7G25F4Pound7	2	Pound7	7	25	4	H	41228	41291	NA	NA	NA	41360	NA	1
R2A7G25F5Pound7	2	Pound7	7	25	5	H	41228	41311	NA	NA	NA	41366	NA	1
[truncated: 1,540 more rows]
