# Supplementary material for: Effects of microclimatic variables on the symptoms and signs onset of Moniliophthora roreri, causal agent of Moniliophthora pod rot in cacao
Source: PLoS One. 2017 Oct 3;12(10):e0184638. doi: 10.1371/journal.pone.0184638 (PMC5626025; doi:10.1371/journal.pone.0184638)
Supplement: S2 Table — (XLSX) [file pone.0184638.s006.xlsx]

## Sheet: Versión Final R
Ano	Fecha	Moj	Temp Prom	Temp Min	Temp Max	Hum Rel Prom	Hum Rel Min	Hum Rel Max	Prec Total
2012	41037	0.451923	27.2248	23.04	33.287	85.3212	24.6738	97.8323	11.4
2012	41038	0.533854	25.7393	21.294	32.073	90.1292	71.5	100	0
2012	41039	0.528646	25.6896	21.199	31.612	90.3125	71.7	100	0
2012	41040	0.523438	26.4981	22.202	34.045	86.4125	59.2	100	0
2012	41041	0.552083	26.2936	21.676	33.001	89.8979	69.4	100	1.2
2012	41042	0.684896	25.9249	22.824	32.33	94.4469	72.7	100	0.2
2012	41043	0.632812	26.2532	23.304	32.381	93.6896	75.8	100	36.1
2012	41044	0.630208	25.6349	22.585	30.469	93.5802	79.3	100	0.1
2012	41045	0.541667	25.9707	22.489	32.33	90.8365	72.9	100	0
2012	41046	0.528646	26.2362	21.557	32.665	88.7755	68.7	100	0
2012	41047	0.583333	26.5925	23.088	33.183	90.3682	68.2	100	0
2012	41048	0.528646	26.3963	21.533	32.433	88.6844	68.6	100	0
2012	41049	0.770833	25.3585	22.465	32.82	94.3698	69.9	100	19
2012	41050	0.679688	25.2132	22.393	31.612	95.1422	76.8	100	0.9
2012	41051	0.643229	25.5818	21.915	32.201	93.1365	74.2	100	2.2
2012	41052	0.578125	26.6475	21.963	32.949	91.762	72.3	100	0
2012	41053	0.585938	26.5657	23.4	31.74	94.7417	79.8	100	0.6
2012	41054	0.557292	26.6205	22.011	33.209	90.1589	71.2	100	15.7
2012	41055	0.760417	24.7121	21.628	32.587	95.3719	72.3	100	1.5
2012	41056	0.6875	25.1846	20.531	32.613	94.2651	71.5	100	7.2
2012	41057	0.640625	26.7018	23.376	32.949	93.8146	76.3	100	0.3
2012	41058	0.627604	26.8284	23.978	35.049	93.0031	70.4	100	3.2
2012	41059	0.75	25.5418	22.94	30.1544	96.563	84	100	2.1
2012	41060	0.671875	25.6904	22.1119	32.3767	92.974	71.5	100	0
2012	41061	0.570312	26.6062	21.7945	33.0521	90.7042	70.3	100	0
2012	41062	0.664062	26.558	23.6765	31.8167	93.2635	78.6	100	0.5
2012	41063	0.567708	27.062	22.4666	34.4173	88.9542	66.1	100	0
2012	41064	0.596354	26.0067	22.8401	30.1258	93.5547	83.5	100	0
2012	41065	0.760417	26.1215	23.016	33.469	92.8281	68.1	100	0
2012	41066	0.598958	26.5356	22.92	32.587	90.8036	75.2	100	0.2
2012	41067	0.588542	26.9459	22.298	34.176	89.2161	67.5	100	0.9
2012	41068	0.84375	26.0326	23.064	31.128	94.2698	80.5	100	7.3
2012	41069	0.9375	24.3737	21.891	28.369	96.9906	88.1	100	4.5
2012	41070	0.635417	25.4881	21.199	31.637	92.0688	76.8	100	0
2012	41071	1	24.0465	22.4963	26.7573	97.8141	94.6	100	82
2012	41072	1	23.0473	21.223	24.6738	97.8323	94.9	100	95
2012	41073	0.747396	24.0657	20.531	30.849	94.3917	79.3	100	1.9
2012	41074	0.578125	25.5739	20.674	32.639	89.7875	71.6	100	0
2012	41075	0.578125	25.9881	22.011	33.157	90.7198	71.1	100	0
2012	41076	0.955729	23.9043	21.7	27.259	96.0891	90.3	100	0.7
2012	41077	0.708333	25.207	22.489	32.717	92.4036	71.3	100	16
2012	41078	0.619792	25.2882	21.795	30.9	92.4771	81.4	100	0
2012	41079	0.552083	26.5809	22.609	33.131	89.7333	73.1	100	0
2012	41080	0.5625	26.7013	23.136	33.209	91.0026	77.4	100	0
2012	41081	0.536458	26.9388	22.824	33.835	88.0042	69.5	100	0
2012	41082	0.606771	25.9598	21.891	34.81	88.9891	65	100	0
2012	41083	0.557292	26.5337	20.674	34.492	85.0859	61	100	0
2012	41084	0.5625	27.2031	22.944	35.075	85.4687	64.4	100	0.1
2012	41085	0.544271	26.6511	21.27	34.519	86.0469	63.1	100	0
2012	41086	0.71875	25.7178	22.7121	33.6	93.8651	74.1	100	6.1
2012	41087	0.635417	25.5078	21.7998	31.74	93.7776	75.8	100	0
2012	41088	0.565104	26.2409	21.2247	34.413	88.7667	62.6	100	7.2
2012	41089	0.572917	25.1555	21.557	32.15	90.1927	70.7	100	0.9
2012	41090	0.635417	25.3244	21.963	31.944	91.8068	71.6	100	0
2012	41091	0.651042	25.07	21.246	30.976	93.2276	76.4	100	0
2012	41092	0.695312	25.3141	22.298	30.925	94.8792	80.8	100	3.1
2012	41093	0.90625	23.8822	21.2233	29.89	98.5563	81.8	100	40.9
2012	41094	0.848958	24.4518	22.274	27.974	97.65	89.8	100	9
2012	41095	1	22.9748	21.294	25.234	99.8333	97.9	100	28
2012	41096	0.809896	23.6934	20.531	28.048	97.0016	86.2	100	0
2012	41097	0.755208	25.4285	22.688	31.535	94.4391	77.6	100	0.7
2012	41098	0.960938	24.0851	22.2554	27.998	98.8906	89.3	100	25.4
2012	41099	0.851562	24.8572	23.0252	30.824	97.5125	82.9	100	17
2012	41100	0.705729	25.3755	22.5445	30.268	95.5344	79.3	100	0
2012	41101	1	23.7672	21.485	26.671	99.7047	96.9	100	10
2012	41102	0.736979	25.8308	22.0878	32.484	94.5026	71.9	100	5.6
2012	41103	0.705729	25.4394	23.0252	30.167	94.35	76.9	100	0.1
2012	41104	0.638021	25.4112	20.65	32.484	91.7005	70	100	29.9
2012	41105	0.895833	24.6158	22.7843	28.072	98.5172	92.2	100	31.6
2012	41106	0.705729	25.5474	21.891	31.052	95.6708	80.6	100	0.3
2012	41107	0.664062	26.0507	22.106	33.209	91.9203	68.2	100	0
2012	41108	0.927083	24.7014	21.867	28.468	98.0922	89.8	100	2.3
2012	41109	1	23.6876	22.226	25.768	100	100	100	26.6
2012	41110	0.807292	25.0528	23.04	31.052	97.1375	83.3	100	27.9
2012	41111	0.791667	25.108	22.992	30.369	97.001	82.2	100	3.7
2012	41112	0.755208	24.9158	22.441	28.493	97.1229	89.6	100	0
2012	41113	0.885417	25.2689	22.872	29.389	97.9927	89.3	100	13.4
2012	41114	1	24.0877	22.705	27.924	99.9937	99.7	100	44.1
2012	41115	0.807292	24.8122	22.321	29.615	97.5958	86.7	100	0
2012	41116	0.588542	26.2461	22.106	31.944	93.3755	79.6	100	5.8
2012	41117	1	24.5547	23.833	26.549	100	100	100	91.1
2012	41118	1	24.6952	23.472	27.136	99.8677	95.6	100	42.6
2012	41119	1	23.0201	21.8944	24.7541	99.9099	98.3	100	53.5
2012	41120	0.815104	24.0005	21.3472	27.9168	97.6495	87.5	100	0.4
2012	41121	0.833333	23.4033	20.0368	29.991	97.1591	84.1	100	5.5
2012	41122	0.65625	25.8234	21.151	32.278	93.0656	76.5	100	0
2012	41123	0.924479	24.5043	22.2669	27.3492	98.9979	90.7	100	50.6
2012	41124	0.601562	24.9206	21.447	30.9267	94.0698	78.4	100	0
2012	41125	0.598958	25.4336	20.752	32.1247	93.1391	75.6	100	0
2012	41126	0.585938	25.9286	21.9932	31.5934	90.7458	70.8	100	0
2012	41127	0.585938	25.9252	20.8509	32.9388	90.2391	66.1	100	2
2012	41128	0.611979	26.2001	21.7196	34.019	91.151	71.6	100	0
2012	41129	0.632812	25.4826	22.345	31.893	93.4432	77.8	100	0.2
2012	41130	0.632812	25.3879	21.533	32.613	93.1255	76.6	100	0
2012	41131	0.828125	24.7243	22.633	31.052	96.9708	79.8	100	2.4
2012	41132	0.617188	26.1397	21.103	33.73	91.2333	70.3	100	0
2012	41133	0.921875	24.7069	22.753	28.717	98.6479	90	100	1.1
2012	41134	0.572917	26.2058	22.058	34.281	88.6849	61.9	100	0
2012	41135	0.828125	24.9056	21.246	30.672	96.6062	85	100	2
2012	41136	0.557292	26.6477	22.561	34.281	89.3255	68	100	4.1
2012	41137	0.635417	26.2339	22.178	32.073	92.5161	74.5	100	0
2012	41138	0.953125	25.0635	23.064	28.295	97.9083	90.1	100	0
2012	41139	0.59375	25.3972	21.795	33.209	90.1484	67.2	100	0.5
2012	41140	0.658854	25.2902	21.175	33.835	90.7917	64.4	100	0
2012	41141	0.596354	26.0618	21.127	35.636	89.6063	62.2	100	0.5
2012	41142	0.666667	25.6112	21.963	31.255	92.2385	70.9	100	0.2
2012	41143	0.877604	25.0747	22.609	33.105	97.2391	76.6	100	14.8
2012	41144	0.682292	25.4712	22.657	30.722	94.2375	79.7	100	3.2
2012	41145	0.583333	26.1678	21.151	34.308	89.55	65.2	100	0
2012	41146	0.510417	26.5899	21.963	34.281	87.3531	63.9	100	0
2012	41147	0.588542	26.7674	21.628	36.471	87.1948	59.5	100	0
2012	41148	0.559896	27.1445	22.585	35.315	88.0573	67.3	100	0.7
2012	41149	0.898438	25.075	22.369	30.773	97.0333	81.3	100	0
2012	41150	0.692708	25.9131	21.987	29.865	94.7708	84.1	100	0
2012	41151	0.888021	24.3237	21.891	28.543	98.3276	89.7	100	11.5
2012	41152	0.703125	25.4615	22.321	30.596	95.2214	81.2	100	0
2012	41153	0.588542	26.4906	21.581	34.229	88.5547	64.9	100	0
2012	41154	0.700521	25.299	22.274	30.217	93.899	79.7	100	1.8
2012	41155	0.867188	24.5741	22.393	28.518	93.98	93.3828	94.5772	13
2012	41156	0.65625	25.5116	22.489	31.919	92.4592	91.9418	92.9766	0
2012	41157	0.583333	26.0579	21.175	32.794	91.389	90.9278	91.8503	0
2012	41158	0.808214	26.2641	23.352	33.209	92.8535	92.3154	93.3916	43
2012	41159	0.961733	25.5739	25.4017	25.7928	93.1914	92.6356	93.7473	0
2012	41160	0.913567	26.1973	26.0196	26.4377	93.0788	92.5289	93.6287	2.2
2012	41161	0.9978	25.0544	24.8868	25.2554	93.6984	93.1159	94.2808	0
2012	41162	0.984167	25.6778	25.5047	25.9003	93.3604	92.7957	93.9251	0
2012	41163	1	22.9764	22.8272	23.1058	95.8951	95.1974	96.5927	28.4
2012	41164	0.673889	26.5437	23.256	32.433	87.6963	69.1	100	0
2012	41165	0.828125	25.1389	21.223	31.052	95.8552	74.5	100	5.4
2012	41166	0.890625	24.7214	22.872	28.468	97.0135	87.2	100	5.2
2012	41167	0.716146	25.6621	22.178	32.047	94.8052	76.7	100	1.1
2012	41168	0.661458	26.5256	22.753	32.381	92.7818	75.5	100	1.2
2012	41169	0.901042	24.9392	21.843	29.515	98.1021	83.6	100	8.8
2012	41170	0.757812	24.7432	21.891	30.041	96.0099	82.8	100	5.4
2012	41171	0.596354	25.5252	20.817	32.717	90.3036	69.4	100	0
2012	41172	0.601562	26.3419	22.154	34.519	88.2448	61.6	100	0
2012	41173	0.627604	25.5604	21.485	33.992	91.1266	66.2	100	0
2012	41174	0.606771	25.5623	20.722	31.255	90.5016	69.8	100	0
2012	41175	0.697917	26.1598	23.521	32.613	93.2891	73.5	100	0
2012	41176	0.916667	24.3784	22.082	29.715	97.726	85.7	100	3.5
2012	41177	0.635417	25.5289	20.865	31.663	91.813	72.9	100	0
2012	41178	0.695312	25.4619	21.485	33.495	91.9458	66.6	100	0
2012	41179	0.614583	25.9993	21.676	34.545	90.3635	65.8	100	1.9
2012	41180	0.807292	24.4771	21.867	32.227	96.213	73.6	100	70.1
2012	41181	0.789062	24.7927	21.509	31.919	96.2922	74.8	100	12.5
2012	41182	0.763021	25.3818	21.7	32.381	94.9255	73.8	100	9.5
2012	41183	0.703125	25.3165	22.393	31.689	94.6516	76.6	100	2.5
2012	41184	0.653646	26.0008	22.561	31.204	93.938	79.4	100	0
2012	41185	0.695312	25.0719	21.963	30.142	94.9135	78.2	100	0
2012	41186	0.763021	24.1865	21.103	30.571	94.8193	73.6	100	1.3
2012	41187	0.940104	23.369	21.342	27.014	99.1005	91.4	100	30.1
2012	41188	0.59375	24.3478	19.246	31.408	91.9318	72.6	100	0
2012	41189	0.619792	25.0058	20.65	33.079	91.7656	68.7	100	0
2012	41190	0.864583	24.1427	21.772	27.259	97.3161	88.4	100	0.3
2012	41191	0.729167	25.2003	22.274	31.893	94.5766	73.6	100	5
2012	41192	0.846354	24.3428	21.939	30.192	98.0714	84.3	100	0
2012	41193	0.901042	24.7568	22.034	28.791	98.2516	89.1	100	0
2012	41194	0.619792	25.7892	21.7	32.924	92.425	70.2	100	0
2012	41195	0.630208	25.633	21.318	32.665	92.8349	71.1	100	0
2012	41196	0.825521	24.2992	21.724	30.318	96.9063	80.1	100	3.5
2012	41197	0.835938	24.191	22.034	29.665	97.837	82.5	100	14.3
2012	41198	0.776042	24.6334	21.151	29.414	96.8417	85	100	1.5
2012	41199	0.606771	25.2174	20.246	32.768	91.4797	66.9	100	0
2012	41200	0.640625	25.6558	22.202	32.278	92.4818	71.1	100	0.5
2012	41201	0.828125	24.8886	22.345	30.748	96.4078	75.2	100	33.5
2012	41202	0.716146	25.1591	21.939	30.748	95.9333	82.4	100	0
2012	41203	0.666667	25.8568	22.513	33.339	94.5047	70.9	100	0
2012	41204	0.684896	26.141	22.393	32.381	93.3245	72.6	100	0.1
2012	41205	0.65625	26.3885	22.369	32.949	92.5906	67.7	100	0
2012	41206	0.723958	25.201	21.987	33.365	93.8589	68.3	100	3.9
2012	41207	0.825521	24.2854	22.106	29.665	97.6552	88.3	100	16.2
2012	41208	0.744792	24.4891	20.507	31.893	96.0714	79.2	100	0
2012	41209	0.830729	25.409	23.28	29.565	96.8828	83.7	100	0
2012	41210	0.640625	25.6152	22.058	32.407	90.3729	64.4	100	0
2012	41211	1	22.761	20.531	25.501	99.549	95.6	100	4
2012	41212	0.739583	23.9619	20.198	28.965	96.4776	85.1	100	0
2012	41213	0.815104	23.683	21.795	28.171	97.6802	86.8	100	23.3
2012	41214	0.71875	24.643	21.246	31.001	95.1589	77.6	100	0
2012	41215	0.739583	24.4706	21.963	28.419	96.9656	87.3	100	0
2012	41216	0.979167	23.5914	20.96	26.475	99.626	94.7	100	0
2012	41217	0.807292	24.6613	22.25	30.571	97.3875	84.5	100	13.5
2012	41218	0.661458	25.0455	20.484	32.587	93.0854	69	100	0
2012	41219	0.638021	25.3134	21.39	32.047	92.6823	75.6	100	0
2012	41220	0.770833	24.6895	22.369	30.925	96.5432	79	100	91.4
2012	41221	0.901042	24.1563	22.585	29.165	98.2115	86.7	100	52.4
2012	41222	1	22.732	21.987	23.641	100	100	100	36.5
2012	41223	0.721354	24.5836	21.39	31.255	95.5693	79.2	100	1.2
2012	41224	0.856771	24.0038	21.056	30.874	97.5594	80.3	100	11.3
2012	41225	0.84375	24.7167	22.226	29.665	97.2833	83.9	100	3.4
2012	41226	0.955729	24.6715	22.345	27.998	98.4479	91.4	100	32.7
2012	41227	1	23.2123	22.513	24.315	100	100	100	115.2
2012	41228	0.911458	23.4167	21.056	26.671	98.5589	88.1	100	0.2
2012	41229	0.809896	23.1269	19.222	27.431	97.0464	84.1	100	34.5
2012	41230	1	23.4046	22.178	24.919	98.9149	95.4109	100	13
2012	41231	1	22.2008	20.936	24.2102	94.4869	93.8631	95.1107	26.2
2012	41232	0.963542	22.2727	21.342	24.291	95.6134	94.9305	96.2963	55.9
2012	41233	1	22.6606	21.509	24.146	97.4095	96.1047	100	108.9
2012	41234	1	22.8653	22.465	22.9983	96.5518	95.6777	100	32.3
2012	41235	1	21.3148	21.1795	21.3861	96.6273	95.8912	97.3634	52
2012	41236	1	21.0031	20.8706	21.0637	96.402	95.6777	97.1262	17.1
2012	41237	1	21.4187	21.2825	21.4936	91.896	91.4081	92.3838	24.5
2012	41238	1	20.8992	20.7676	20.9562	96.4583	95.7311	97.1855	45
2012	41239	1	23.7045	23.5481	23.8582	95.9514	95.2507	96.652	32.9
2012	41240	1	24.7435	24.5779	24.933	94.149	93.5429	94.755	13.4
2012	41241	1	24.7435	24.5779	24.933	95.2755	94.6103	95.9406	5.4
2012	41242	1	23.0811	22.9302	23.2133	96.1203	95.4109	96.8298	22.6
2012	41243	1	23.8084	23.6511	23.9657	95.3881	94.7171	96.0592	0.1
2012	41244	1	23.9123	23.754	24.0731	93.1351	92.5823	93.688	0
2012	41245	1	23.2889	23.1362	23.4283	94.8812	94.2367	95.5257	1.7
2012	41246	0.98	24.6396	24.4749	24.8255	91.8396	91.3547	92.3246	2.6
2012	41247	0.93	24.0162	23.857	24.1806	91.389	90.9278	91.8503	2
2012	41248	0.825784	24.8812	22.8	29.916	93.1055	79	100	26.9
2012	41249	0.742188	23.9899	21.557	27.579	96.2901	86.6	100	0
2012	41250	0.744792	24.236	22.082	30.369	95.9651	80.6	100	0
2012	41251	0.890625	23.515	20.507	28.171	98.4839	89.8	100	13.5
2012	41252	0.789062	23.4636	19.318	29.64	96.7224	80.6	100	0
2012	41253	0.6875	25.8073	22.633	32.665	94.137	73.8	100	0.8
2012	41254	0.731771	25.9558	22.681	32.047	95.3802	80	100	5.3
2012	41255	0.799479	24.7743	22.178	31.331	95.7339	76.1	100	2
2012	41256	0.833333	23.8387	20.436	30.419	96.7651	79.9	100	0.7
2012	41257	0.934896	22.6098	19.318	26.867	98.2974	89.2	100	12.7
2012	41258	0.96875	23.3153	21.294	27.259	98.7641	90	100	6.2
2012	41259	0.708333	23.5809	19.579	29.54	95.2313	79.2	100	0
2012	41260	0.661458	24.1988	20.222	31.281	93.4318	76.3	100	0
2012	41261	0.635417	24.2269	19.912	32.613	90.5339	63.5	100	0
2012	41262	0.666667	23.9859	19.365	31.331	91.275	68.2	100	0
2012	41263	0.789062	23.839	20.722	28.791	95.2031	78.1	100	0
2012	41264	0.989583	23.385	22.393	26.549	99.6302	91.5	100	10.1
2012	41265	0.760417	23.6022	21.175	29.49	95.8786	78.9	100	6.4
2012	41266	1	22.3973	20.936	24.219	99.9979	99.8	100	6.2
2012	41267	0.971354	23.3017	21.199	29.115	99.012	89.8	100	28.7
2012	41268	1	23.2337	22.489	24.581	100	100	100	19.2
2012	41269	0.690104	24.9161	21.032	31.484	95.2443	79.3	100	35.7
2012	41270	0.981771	24.5372	22.13	29.439	99.1984	89.2	100	20.2
2012	41271	1	24.1432	21.891	27.259	99.7958	96.8	100	12.2
2012	41272	0.84375	25.1808	22.226	30.293	96.8333	82.9	100	27.5
2012	41273	0.848958	23.955	21.748	30.243	97.2193	81.1	100	49.7
2012	41274	0.786458	24.0252	20.365	31.612	95.4255	75.3	100	4
2012	41275	0.997396	23.2181	20.388	26.182	99.0719	93.4	100	4.1
2013	41276	0.671875	24.0133	19.222	31.103	92.2479	69.8	100	0
2013	41277	0.927083	23.3183	20.436	28.295	97.9458	82.4	100	2.1
2013	41278	0.695312	23.5412	19.389	29.815	94.6776	73.2	100	0
2013	41279	0.658854	24.0587	20.126	30.596	93.3073	74.1	100	5.5
2013	41280	0.664062	24.3188	19.413	31.996	91.7812	70.2	100	0
2013	41281	0.661458	24.2843	19.508	31.765	92.5516	72.2	100	0
2013	41282	0.677083	24.7943	20.079	32.82	91.0792	65	100	0
2013	41283	0.65625	25.0573	20.103	31.612	91.4318	71.3	100	1.9
2013	41284	0.955729	23.805	21.628	27.702	98.6062	85.6	100	4.5
2013	41285	0.6875	24.6493	20.126	32.175	92.2151	72.3	100	0
2013	41286	0.625	24.744	21.008	32.175	90.2687	66.9	100	0
2013	41287	0.645833	23.8214	18.461	31.408	89.674	62.5	100	0
2013	41288	0.651042	24.2701	20.293	31.204	90.7333	67.1	100	0
2013	41289	0.661458	23.2046	18.58	32.278	90.4411	63.7	100	0
2013	41290	0.632812	23.6403	19.103	28.766	92.213	74.1	100	0
2013	41291	0.736979	23.9824	21.413	28.468	94.3656	77.1	100	0.7
2013	41292	0.739583	23.2404	20.198	30.697	93.9927	65.9	100	0.9
2013	41293	0.825521	22.7685	19.698	27.259	96.0411	79.7	100	3.7
2013	41294	0.630208	24.246	20.031	31.001	91.0682	68.6	100	0
2013	41295	0.630208	24.1601	18.866	32.355	88.7406	61.9	100	0
2013	41296	0.632812	25.1981	21.151	33.313	87.5182	58	100	2.7
2013	41297	0.640625	24.8232	20.96	32.484	89.3526	63	100	1.7
2013	41298	0.65625	24.1005	19.627	31.637	91.8344	68.9	100	0
2013	41299	0.789062	23.4788	21.413	27.751	96.5812	82	100	3.8
2013	41300	0.677083	24.0579	20.388	32.355	91.1979	67	100	5.6
2013	41301	0.648438	23.8653	19.413	30.369	90.6969	68.9	100	0
2013	41302	0.632812	24.4886	18.557	32.717	88.9313	62.8	100	0
2013	41303	0.901042	23.4154	20.936	29.19	97.3646	81.2	100	5.9
2013	41304	0.692708	24.1187	19.746	29.315	93.4927	76.8	100	3.2
2013	41305	0.700521	24.9212	22.274	30.419	93.4995	70.7	100	0.4
2013	41306	0.901042	22.8438	19.08	29.265	97.6229	76.8	100	9.1
2013	41307	0.880208	21.2773	17.272	29.615	96.9844	73.9	100	4.8
2013	41308	0.666667	23.4011	19.318	30.016	91.9245	68.4	100	0
2013	41309	0.635417	24.2726	19.436	31.996	88.6979	62.3	100	0
2013	41310	0.635417	23.5634	18.842	30.343	89.7469	70.2	100	0
2013	41311	0.799479	22.8144	18.271	29.64	94.5208	72.1	100	3.9
2013	41312	0.59375	24.0267	18.675	32.717	88.0745	62.8	100	0
2013	41313	0.609375	24.0314	18.105	32.639	88.087	63.1	100	0
2013	41314	0.630208	24.2876	19.318	33.105	87.6719	57	100	0
2013	41315	0.591146	24.7092	19.341	33.652	85.9276	56	100	0
2013	41316	0.640625	23.6816	17.106	33.209	87.4703	57.6	100	0
2013	41317	0.625	23.3509	18.509	30.117	90.7151	66.3	100	0
2013	41318	0.658854	24.0105	19.698	31.103	91.8036	72.1	100	9.5
2013	41319	0.830729	23.4123	20.722	27.899	97.0083	82.8	100	12.4
2013	41320	0.630208	24.1767	18.889	31.433	91.6135	69.5	100	0.8
2013	41321	0.617188	24.9472	21.772	33.027	90.5031	59.7	100	0
2013	41322	0.552083	24.7661	21.175	32.768	86.5682	55.4	100	0.2
2013	41323	0.585938	24.5593	20.103	32.898	87.4953	55.3	100	0
2013	41324	0.583333	24.0344	19.08	30.495	89.1734	70.5	100	0
2013	41325	0.648438	24.4772	18.58	33.131	89.0703	63.9	100	8.6
2013	41326	0.671875	24.412	21.437	30.343	92.8984	70.6	100	4.7
2013	41327	0.653646	24.0571	19.746	30.343	93.3641	75.1	100	1.2
2013	41328	0.768229	24.061	22.082	28.593	96.5276	80	100	3.3
2013	41329	0.8125	24.437	22.298	29.64	97.037	82	100	15.2
2013	41330	0.919271	23.8622	21.39	28.072	98.6682	84.8	100	10.4
2013	41331	0.645833	24.9705	20.031	31.842	92.2635	69.9	100	0
2013	41332	0.96875	24.4034	22.106	28.295	98.6766	88.7	100	8.3
2013	41333	0.854167	23.7269	20.96	26.646	96.5714	87.4	100	3.3
2013	41334	0.929688	23.5971	22.082	26.965	97.8563	87.4	100	5
2013	41335	0.901042	23.8382	20.841	28.023	97.0943	83.6	100	69.4
2013	41336	0.934896	20.4638	19.032	22.226	98.7161	90	100	3.8
2013	41337	0.880208	21.2031	18.557	25.939	98.6885	87.3	100	15.3
2013	41338	0.833333	23.3447	21.151	27.801	97.9115	84.2	100	7.9
2013	41339	0.981771	23.9537	22.202	28.072	99.4609	90.9	100	11.5
2013	41340	0.973958	23.6812	22.441	27.974	99.326	88.2	100	46.8
2013	41341	0.976562	24.0735	22.345	26.402	99.3422	93.9	100	59.4
2013	41342	0.666667	24.8877	22.082	30.318	94.7453	77.7	100	44.4
2013	41343	0.807292	24.1398	22.106	27.456	96.7901	85.1	100	0.5
2013	41344	0.609375	25.6953	22.154	32.33	90.8255	66	100	0.2
2013	41345	0.690104	25.7181	22.298	31.612	93.5625	74.2	100	0.4
2013	41346	0.927083	23.6646	21.509	29.04	98.5417	80.6	100	23.8
2013	41347	0.960938	22.3507	21.008	25.355	99.1458	93.7	100	16.1
2013	41348	0.729167	22.4711	18.414	28.692	96.574	75.5	100	0
2013	41349	0.580729	23.42	17.272	31.204	89.6313	65.2	100	0
2013	41350	0.5625	24.9926	20.222	31.586	89.2156	66.7	100	0
2013	41351	0.59375	25.4472	20.722	32.073	90.8948	69.4	100	0
2013	41352	0.596354	25.5124	21.867	31.484	92.1432	72.9	100	0
2013	41353	0.630208	25.6739	21.079	31.97	91.0406	67.7	100	0
2013	41354	0.598958	25.5136	21.366	31.74	91.0406	70.4	100	0
2013	41355	0.609375	25.0638	20.126	31.689	91.3766	71.2	100	0
2013	41356	0.585938	25.5977	20.96	32.124	91.1682	73.2	100	0
2013	41357	0.554688	26.4498	21.199	32.742	88.5193	67.7	100	0
2013	41358	0.572917	26.3782	21.27	33.339	88.9578	66.4	100	0
2013	41359	0.601562	26.088	22.082	32.665	90.0182	64	100	0
2013	41360	0.611979	25.4096	21.127	31.893	88.2589	62.6	100	0
2013	41361	0.992188	22.8455	21.342	25.234	99.6562	94.7	100	23
2013	41362	0.960938	22.2245	18.366	25.89	99.0682	91.4	100	22
2013	41363	0.59375	24.359	18.343	31.944	89.9141	63.2	100	14
2013	41364	0.864583	24.6192	22.585	29.265	98.2443	87.2	100	16
2013	41365	0.888021	25.2394	23.088	30.268	97.7083	84.9	100	24.3
2013	41366	0.877604	25.2169	23.352	28.295	97.7	87.6	100	5
2013	41367	0.856771	24.5618	22.657	28.048	97.5583	84.9	100	0
2013	41368	0.661458	25.4654	20.579	32.124	91.8276	67.4	100	0
2013	41369	0.861979	25.0163	22.202	30.672	96.7172	77.1	100	6.4
2013	41370	0.596354	25.5304	20.841	32.047	91.0625	71	100	0
2013	41371	0.625	25.516	22.537	30.9	90.4333	68.2	100	0.5
2013	41372	0.580729	25.8297	20.269	32.253	87.8302	59.7	100	10.8
2013	41373	0.645833	25.6468	22.824	31.179	93.1745	73.2	100	4.9
2013	41374	0.596354	25.6437	22.513	30.369	92.0771	73.5	100	0
2013	41375	0.604167	25.9791	20.936	31.893	90.9031	66.5	100	0
2013	41376	0.583333	26.4542	22.537	31.816	90.8187	73.5	100	4.9
2013	41377	0.864583	24.8606	21.795	30.343	96.701	79.8	100	0.6
2013	41378	0.789062	25.2782	22.992	30.268	95.0177	73.4	100	0
2013	41379	0.598958	26.4392	21.103	32.407	90.1625	70.3	100	0
2013	41380	0.640625	27.0591	23.881	32.304	91.8859	71.9	100	0
2013	41381	0.705729	26.0505	22.92	31.868	92.9698	71.8	100	4.9
2013	41382	0.872396	24.9449	23.16	29.89	96.8646	79.2	100	54.1
2013	41383	0.880208	25.5384	23.136	31.052	95.701	72.6	100	7.5
2013	41384	0.903646	24.5543	22.058	28.097	98.4271	87.7	100	13
2013	41385	0.984375	24.2801	22.011	27.505	99.5109	95.3	100	10.5
2013	41386	0.994792	22.894	20.341	25.623	99.8417	97.7	100	13.7
2013	41387	0.601562	24.7318	19.341	32.201	89.0417	65.5	100	0
2013	41388	0.622396	25.1892	19.318	32.665	89.674	65.7	100	1.5
2013	41389	0.627604	25.6846	21.079	32.021	90.7583	67.3	100	3.9
2013	41390	0.604167	25.4233	21.413	32.047	90.7797	66.1	100	0
2013	41391	0.619792	24.7487	20.341	31.51	91.275	70.4	100	0
2013	41392	0.544271	25.3669	19.793	31.357	87.7224	67.5	100	0
2013	41393	0.567708	25.0795	20.246	30.672	89.3729	71.4	100	0
2013	41394	0.583333	25.6394	21.437	31.204	90.9354	74.2	100	0
2013	41395	0.565104	26.7373	21.175	33.73	85.0943	57.1	100	0
2013	41396	0.596354	26.7013	22.058	32.587	89.0786	67.8	100	0
2013	41397	0.651042	26.8609	22.848	33.001	89.751	64.8	100	3.3
2013	41398	1	23.6566	20.365	26.231	99.4349	93.8	100	14.7
2013	41399	0.59375	24.7809	18.747	31.306	87.9594	64	100	0
2013	41400	0.588542	25.5068	20.889	31.868	89.8474	70	100	0
2013	41401	0.567708	24.9851	19.127	33.105	85.9026	58.1	100	0
2013	41402	0.578125	24.986	19.199	33.053	85.95	59.1	100	0
2013	41403	0.585938	26.1114	20.293	33.966	86.7349	56.3	100	2.9
2013	41404	0.903646	24.644	22.681	29.265	97.9224	83.4	100	6.7
2013	41405	0.864583	25.6626	22.393	30.646	95.351	76.9	100	0
2013	41406	0.927083	24.4285	22.776	29.015	98.5177	84.2	100	16.7
2013	41407	1	23.9909	22.657	26.256	99.9995	99.9	100	104.4
2013	41408	0.963542	24.2054	21.342	28.147	98.8453	87.4	100	19.4
2013	41409	0.828125	24.2674	20.865	30.9	96.1823	72.6	100	0.9
2013	41410	0.697917	24.398	19.912	31.204	93.063	70.8	100	0.3
2013	41411	1	23.7857	21.867	26.451	99.1021	95.9	100	0
2013	41412	0.981771	24.5212	21.748	29.165	97.8818	84	100	1.9
2013	41413	0.638021	26.0907	21.891	31.689	92.9437	74.7	100	15.2
2013	41414	0.833333	25.9519	23.617	31.357	96.2984	82.9	100	4.3
2013	41415	0.731771	25.896	22.154	31.791	94.4229	75.7	100	0.3
2013	41416	0.820312	25.4244	22.465	31.97	96.425	75.7	100	2.4
2013	41417	0.966146	25.2263	22.034	28.692	97.6531	89.7	100	0
2013	41418	0.679688	25.7105	22.441	29.765	93.837	79.8	100	0
2013	41419	0.976562	24.8014	23.184	27.308	98.4849	91.7	100	0
2013	41420	0.703125	25.6659	22.298	31.103	93.9953	78.4	100	0
2013	41421	0.802083	25.5699	22.369	30.444	95.7698	81.1	100	0
2013	41422	0.700521	26.1756	22.657	31.765	92.8906	74.9	100	0
2013	41423	0.747396	25.5996	22.633	31.816	93.8036	70.2	100	17.7
2013	41424	0.851562	25.0352	22.824	30.646	96.5016	80.2	100	9.5
2013	41425	0.721354	25.4026	22.034	31.077	94.1688	74.2	100	0.3
2013	41426	0.898438	25.617	22.681	31.663	96.75	79.4	100	0
2013	41427	0.622396	26.1496	21.987	31.816	92.2896	76.7	100	0
2013	41428	0.643229	26.5535	21.939	32.924	91.7177	71.7	100	0
2013	41429	0.651042	26.7003	22.848	32.458	92.0953	71.8	100	0
2013	41430	0.583333	26.4822	21.509	33.131	90.0552	67.5	100	0
2013	41431	0.729167	26.7376	23.064	33.574	91.8656	68.6	100	0
2013	41432	0.596354	26.6161	21.628	33.209	89.3052	68	100	0.2
2013	41433	1	23.8283	21.772	26.94	99.8078	96.6	100	4.8
2013	41434	0.729167	25.6101	21.366	31.408	94.1495	79.2	100	0
2013	41435	0.833333	24.9692	21.652	29.439	95.5385	84.1	100	0
2013	41436	0.580729	25.7844	20.46	32.742	90.2776	68.1	100	0
2013	41437	0.877604	25.3735	23.064	30.976	97.2604	78.9	100	9.4
2013	41438	0.890625	25.2187	23.016	30.343	97.4927	82.6	100	25.8
2013	41439	0.791667	25.4028	22.034	32.253	96.0609	78.1	100	13.1
2013	41440	0.893229	25.4447	22.776	29.464	97.4302	85.8	100	0
2013	41441	0.757812	25.8798	22.441	32.381	95.7516	78	100	0.9
2013	41442	0.643229	27.0192	23.617	33.079	91.6776	70.1	100	2
2013	41443	0.786458	26.4809	24.315	31.484	95.9417	81.5	100	1.7
2013	41444	0.739583	26.4412	23.448	31.842	94.6547	77.4	100	0.6
2013	41445	0.981771	25.2782	23.545	28.221	99.0307	91.2	100	4.8
2013	41446	0.768229	25.7722	23.665	30.495	94.7516	76.1	100	0
2013	41447	0.809896	24.9154	21.413	30.091	96.3135	82	100	30.1
2013	41448	0.973958	24.1301	21.867	28.221	99.0812	91.3	100	10.3
2013	41449	0.929688	24.7031	21.724	29.515	97.4	84	100	0
2013	41450	0.895833	23.7445	20.793	30.621	97.8396	80.6	100	115.6
2013	41451	0.921875	24.7423	20.555	29.715	97.9167	86.7	100	0.1
2013	41452	1	24.1451	23.088	25.793	100	100	100	11.4
2013	41453	0.778646	25.491	22.992	30.091	95.5526	80.7	100	0
2013	41454	0.666667	25.5773	22.465	29.464	94.7755	81.6	100	0.3
2013	41455	0.648438	25.6978	21.461	32.175	91.2422	67.8	100	2.4
2013	41456	0.893229	24.733	21.7	29.414	97.2573	86.7	100	0
2013	41457	0.596354	26.0273	21.437	32.021	91.6026	74.2	100	0
2013	41458	0.598958	25.8015	21.366	31.51	91.9792	68.6	100	4.2
2013	41459	0.65625	25.9972	21.963	32.458	92.4776	69.6	100	0
2013	41460	0.669271	25.9594	21.676	32.073	91.4016	68.6	100	28.8
2013	41461	0.716146	25.9549	22.585	31.459	93.3828	73.3	100	14.5
2013	41462	1	24.0578	22.681	26.769	99.1875	94.5	100	3.1
2013	41463	0.809896	24.7145	22.226	29.74	96.2589	80.4	100	0.2
2013	41464	0.773438	25.4842	21.795	30.798	95.7484	82.2	100	0.7
2013	41465	0.752604	25.9064	22.824	32.407	94.5208	74.2	100	3.7
2013	41466	1	24.2594	22.561	26.475	99.8677	96.8	100	9.3
2013	41467	0.643229	25.9504	22.298	31.842	92.3474	71.8	100	0
2013	41468	0.588542	26.355	22.178	31.868	90.2906	69.8	100	0
2013	41469	0.684896	25.2846	20.865	31.357	93.6469	76.1	100	0
2013	41470	0.789062	25.523	22.944	30.066	94.8812	79.1	100	6.7
2013	41471	1	24.5835	22.178	27.53	98.6229	93.2	100	6.3
2013	41472	0.869792	25.2129	22.106	32.898	96.7005	76.5	100	12.3
2013	41473	0.789062	25.8384	23.136	31.255	95.4917	81	100	1.1
2013	41474	1	24.9595	23.28	27.333	99.3766	95.8	100	0.3
2013	41475	0.971354	25.3472	22.082	28.742	96.3807	86.3	100	9.1
2013	41476	1	24.8714	23.521	27.112	99.5818	94.1	100	6.4
2013	41477	0.997396	24.1369	22.345	28.072	98.9568	90.9	100	20.1
2013	41478	0.914062	24.8346	22.106	30.976	97.9224	84.3	100	0.1
2013	41479	0.979167	24.9668	22.8	29.49	99.0312	89.7	100	22.6
2013	41480	0.864583	26.0092	23.424	31.74	96.5438	78.5	100	53.9
2013	41481	1	24.2345	23.0252	26.5428	99.8047	95.5	100	10.1
2013	41482	1	23.4931	22.3277	26.9455	99.9781	98	100	37.4
2013	41483	0.809896	24.8505	22.2313	30.4845	96.3865	80.4	100	3.2
2013	41484	1	24.2809	22.6639	26.5967	99.675	97.2	100	1.2
2013	41485	1	24.0723	21.3441	27.702	99.6536	95.7	100	5.4
2013	41486	0.984375	24.4803	22.848	28.394	98.7896	92.3	100	0
2013	41487	0.773438	25.0145	22.393	29.439	95.4724	78.7	100	39.3
2013	41488	0.994792	23.8076	22.011	26.353	99.4531	93.6	100	9.4
2013	41489	0.820312	25.2649	22.417	31.459	96.4052	78.5	100	10.8
2013	41490	0.986979	24.2641	22.441	27.235	99.1349	92.5	100	0
2013	41491	0.716146	25.1054	21.772	30.192	95.0755	78	100	5.2
2013	41492	0.744792	26.2345	23.665	31.535	94.9161	75.2	100	2
2013	41493	0.658854	26.0676	21.795	31.816	91.3708	70.6	100	0
2013	41494	0.653646	25.4778	21.223	31.535	91.612	69.1	100	0
2013	41495	0.65625	25.417	21.366	30.293	92.9526	74.5	100	0
2013	41496	0.804688	24.9159	22.034	30.444	94.6874	76	100	0.4
2013	41497	0.8125	24.7242	20.841	30.52	95.2674	75.5	100	0.1
2013	41498	0.640625	25.8333	21.366	31.996	91.755	68.9	100	0
2013	41499	1	23.8152	22.776	27.358	99.4023	91.8	100	0
